# Supplementary material for: Pathways of DNA unlinking: A story of stepwise simplification
Source: Sci Rep. 2017 Sep 29;7:12420. doi: 10.1038/s41598-017-12172-2 (PMC5622096; doi:10.1038/s41598-017-12172-2)
Supplement: Supplementary file 2 — Dataset 1 [file 41598_2017_12172_MOESM2_ESM.xlsx]

## Sheet: point_estimates_matrix
N/A	0_2_1	0_1	2_2_1a	2_2_1b	3_1	3_1s	u3_1a	4_1	4_2_1a	4_2_1b	4_2_1c	4_2_1d	5_1	5_1s	5_2	5_2s	5_2_1a	5_2_1c	l3_1a	l3_1b	l3_1c	l3_1d	u5_1a	u5_2a	6_1	6_1s	6_2	6_2s	6_3	6c_1	6c_1s	6c_2	6_2_1a	6_2_1b	6_2_1c	6_2_1d	6_2_2a	6_2_2b	6_2_3a	6_2_3b	6_2_3c	6_2_3d	l4_1a	l4_1b	n3_1a	n3_1b	n3_1c	n3_1d	n3_1sa
0_1	0.895	0	0.059	0.046	0	0	0	0	0	0	0	0	0	0	0	0	0	0	0	0	0	0	0	0	0	0	0	0	0	0	0	0	0	0	0	0	0	0	0	0	0	0	0	0	0	0	0	0	0
2_2_1a	0	0.976	0	0	0.024	0	0	0	0	0	0	0	0	0	0	0	0	0	0	0	0	0	0	0	0	0	0	0	0	0	0	0	0	0	0	0	0	0	0	0	0	0	0	0	0	0	0	0	0
2_2_1b	0	0.975	0	0	0	0.025	0	0	0	0	0	0	0	0	0	0	0	0	0	0	0	0	0	0	0	0	0	0	0	0	0	0	0	0	0	0	0	0	0	0	0	0	0	0	0	0	0	0	0
3_1	0	0	0.952	0	0	0	0.025	0	0	0.022	0	0	0	0	0	0	0	0	0	0	0	0	0	0	0	0	0	0	0	0	0	0	0	0	0	0	0	0	0	0	0	0	0	0	0	0	0	0	0
3_1s	0	0	0	0.953	0	0	0	0	0	0	0.022	0	0	0	0	0	0	0	0	0	0	0	0	0	0	0	0	0	0	0	0	0	0	0	0	0	0	0	0	0	0	0	0	0	0	0	0	0	0
4_1	0	0	0.496	0.491	0	0	0	0	0	0	0	0	0	0	0	0	0.004	0.004	0	0	0	0	0	0	0	0	0	0	0	0	0	0	0	0	0	0	0	0	0	0	0	0	0	0	0	0	0	0	0
4_2_1a	0	0.992	0	0	0	0	0	0	0	0	0	0	0	0	0	0.008	0	0	0	0	0	0	0	0	0	0	0	0	0	0	0	0	0	0	0	0	0	0	0	0	0	0	0	0	0	0	0	0	0
4_2_1b	0	0	0	0	0.981	0	0	0	0	0	0	0	0.019	0	0	0	0	0	0	0	0	0	0	0	0	0	0	0	0	0	0	0	0	0	0	0	0	0	0	0	0	0	0	0	0	0	0	0	0
4_2_1c	0	0	0	0	0	0.983	0	0	0	0	0	0	0	0.017	0	0	0	0	0	0	0	0	0	0	0	0	0	0	0	0	0	0	0	0	0	0	0	0	0	0	0	0	0	0	0	0	0	0	0
4_2_1d	0	0.993	0	0	0	0	0	0	0	0	0	0	0	0	0.007	0	0	0	0	0	0	0	0	0	0	0	0	0	0	0	0	0	0	0	0	0	0	0	0	0	0	0	0	0	0	0	0	0	0
5_1	0	0	0	0	0	0	0	0	0	0.942	0	0	0	0	0	0	0	0	0.037	0	0	0	0.001	0	0	0	0	0	0	0	0	0	0.015	0	0	0	0	0	0	0	0	0	0	0	0	0	0	0	0
5_1s	0	0	0	0	0	0	0	0	0	0	0.943	0	0	0	0	0	0	0	0	0	0	0.037	0	0	0	0	0	0	0	0	0	0	0	0	0	0.015	0	0	0	0	0	0	0	0	0	0	0	0	0
5_2	0	0	0.547	0	0	0	0	0	0	0	0	0.422	0	0	0	0	0	0	0.022	0	0	0	0	0.001	0	0	0	0	0	0	0	0	0	0	0	0	0.005	0	0	0.002	0	0	0	0	0	0	0	0	0
5_2s	0	0	0	0.546	0	0	0	0	0.422	0	0	0	0	0	0	0	0	0	0	0	0	0.022	0	0	0	0	0	0	0	0	0	0	0	0	0	0	0	0.005	0	0	0.003	0	0	0	0	0	0	0	0
5_2_1a	0	0	0	0	0.571	0	0	0.421	0	0	0	0	0	0	0	0	0	0	0	0	0	0	0	0	0	0	0.005	0	0.003	0	0	0	0	0	0	0	0	0	0	0	0	0	0	0	0	0	0	0	0
5_2_1c	0	0	0	0	0	0.572	0	0.42	0	0	0	0	0	0	0	0	0	0	0	0	0	0	0	0	0	0	0	0.005	0.003	0	0	0	0	0	0	0	0	0	0	0	0	0	0	0	0	0	0	0	0
l3_1a	0	0	0	0	0.894	0	0	0	0	0	0	0	0.058	0	0.039	0	0	0	0	0	0	0	0	0	0	0	0	0	0	0.009	0	0	0	0	0	0	0	0	0	0	0	0	0	0	0	0	0	0	0
l3_1b	0	0.326	0	0	0.664	0	0	0	0	0	0	0	0	0	0	0	0	0	0	0	0	0	0	0	0	0	0.001	0	0	0	0	0.009	0	0	0	0	0	0	0	0	0	0	0	0	0	0	0	0	0
l3_1c	0	0.314	0	0	0	0.678	0	0	0	0	0	0	0	0	0	0	0	0	0	0	0	0	0	0	0	0	0	0.001	0	0	0	0.007	0	0	0	0	0	0	0	0	0	0	0	0	0	0	0	0	0
l3_1d	0	0	0	0	0	0.897	0	0	0	0	0	0	0	0.056	0	0.038	0	0	0	0	0	0	0	0	0	0	0	0	0	0	0.009	0	0	0	0	0	0	0	0	0	0	0	0	0	0	0	0	0	0
6_1	0.109	0	0	0.482	0	0	0	0	0	0	0	0.401	0	0	0	0	0	0	0	0	0	0	0	0	0	0	0	0	0	0	0	0	0	0	0	0	0	0	0	0	0	0	0.003	0	0	0	0	0	0
6_1s	0.109	0	0.482	0	0	0	0	0	0.401	0	0	0	0	0	0	0	0	0	0	0	0	0	0	0	0	0	0	0	0	0	0	0	0	0	0	0	0	0	0	0	0	0	0	0.003	0	0	0	0	0
6_2	0	0	0.037	0	0	0	0	0	0	0.494	0	0	0	0	0	0	0.396	0	0	0.062	0	0	0	0	0	0	0	0	0	0	0	0	0	0	0	0	0	0	0	0	0	0	0.005	0	0	0	0	0	0
6_2s	0	0	0	0.038	0	0	0	0	0	0	0.495	0	0	0	0	0	0	0.394	0	0	0.062	0	0	0	0	0	0	0	0	0	0	0	0	0	0	0	0	0	0	0	0	0	0	0.004	0	0	0	0	0
6_3	0	0	0.035	0.035	0	0	0	0	0	0	0	0	0	0	0	0	0.383	0.382	0	0.078	0.078	0	0	0	0	0	0	0	0	0	0	0	0	0	0	0	0	0	0	0	0	0	0	0	0	0	0	0	0
6c_1	0	0	0	0	0	0	0	0	0	0	0	0	0	0	0	0	0	0	0.811	0	0	0	0	0	0	0	0	0	0	0	0	0	0.101	0	0	0	0	0	0	0.045	0	0	0	0	0.009	0	0	0	0
6_2_1a	0	0	0	0	0	0	0	0	0	0	0	0	0.947	0	0	0	0	0	0	0	0	0	0	0	0	0	0	0	0	0.037	0	0	0	0	0	0	0	0	0	0	0	0	0	0	0	0	0	0	0
6_2_1b	0	0.923	0	0	0	0.074	0	0	0	0	0	0	0	0	0	0	0	0	0	0	0	0	0	0	0	0	0	0	0	0	0	0	0	0	0	0	0	0	0	0	0	0	0	0	0	0	0	0	0
6_2_1c	0	0.925	0	0	0.072	0	0	0	0	0	0	0	0	0	0	0	0	0	0	0	0	0	0	0	0	0	0	0	0	0	0	0	0	0	0	0	0	0	0	0	0	0	0	0	0	0	0	0	0
6_2_1d	0	0	0	0	0	0	0	0	0	0	0	0	0	0.946	0	0	0	0	0	0	0	0	0	0	0	0	0	0	0	0	0.038	0	0	0	0	0	0	0	0	0	0	0	0	0	0	0	0	0	0
6_2_2a	0	0	0	0	0.617	0	0	0	0	0	0	0	0.008	0	0.369	0	0	0	0	0	0	0	0	0	0	0	0	0	0	0	0	0	0	0	0	0	0	0	0	0	0	0	0	0	0	0	0	0	0
6_2_2b	0	0	0	0	0	0.615	0	0	0	0	0	0	0	0.009	0	0.371	0	0	0	0	0	0	0	0	0	0	0	0	0	0	0	0	0	0	0	0	0	0	0	0	0	0	0	0	0	0	0	0	0
6_2_3a	0	0	0	0	0	0.123	0	0.873	0	0	0	0	0	0	0	0	0	0	0	0	0	0	0	0	0	0	0	0	0	0	0	0	0	0	0	0	0	0	0	0	0	0	0	0	0	0	0	0	0
6_2_3b	0	0	0	0	0	0	0	0	0	0	0	0	0	0	0.915	0	0	0	0	0	0	0	0	0	0	0	0	0	0	0.076	0	0	0	0	0	0	0	0	0	0	0	0	0	0	0	0	0	0	0
6_2_3c	0	0	0	0	0	0	0	0	0	0	0	0	0	0	0	0.906	0	0	0	0	0	0	0	0	0	0	0	0	0	0	0.084	0	0	0	0	0	0	0	0	0	0	0	0	0	0	0	0	0	0
6_2_3d	0	0	0	0	0.121	0	0	0.875	0	0	0	0	0	0	0	0	0	0	0	0	0	0	0	0	0	0	0	0	0	0	0	0	0	0	0	0	0	0	0	0	0	0	0	0	0	0	0	0	0
l4_1a	0	0.235	0	0	0	0	0	0.712	0	0	0	0	0	0	0	0	0	0	0	0	0	0	0	0	0.024	0	0.027	0	0	0	0	0	0	0	0	0	0	0	0	0	0	0	0	0	0	0	0	0	0
l4_1b	0	0.247	0	0	0	0	0	0.697	0	0	0	0	0	0	0	0	0	0	0	0	0	0	0	0	0	0.03	0	0.02	0	0	0	0	0	0	0	0	0	0	0	0	0	0	0	0	0	0	0	0	0
n3_1a	0	0	0	0	0	0	0	0	0	0	0	0	0	0	0	0	0	0	0	0	0	0	0	0	0	0	0	0	0	0.914	0	0	0	0	0	0	0	0	0	0	0	0	0	0	0	0	0	0	0
n3_1b	0	0	0	0	0.817	0	0	0.18	0	0	0	0	0	0	0	0	0	0	0	0	0	0	0	0	0	0	0	0	0	0	0	0	0	0	0	0	0	0	0	0	0	0	0	0	0	0	0	0	0
n3_1c	0	0	0	0	0	0.822	0	0.175	0	0	0	0	0	0	0	0	0	0	0	0	0	0	0	0	0	0	0	0	0	0	0	0	0	0	0	0	0	0	0	0	0	0	0	0	0	0	0	0	0
n3_1d	0	0	0	0	0	0	0	0	0	0	0	0	0	0	0	0	0	0	0	0	0	0	0	0	0	0	0	0	0	0	0.919	0	0	0	0	0	0	0	0	0	0	0	0	0	0	0	0	0	0
7_1	0	0	0	0	0	0	0	0	0	0	0	0	0	0	0	0	0	0	0	0	0	0	0	0	0	0	0	0	0	0	0	0	0.964	0	0	0	0	0	0	0	0	0	0	0	0.021	0	0	0	0
7_1s	0	0	0	0	0	0	0	0	0	0	0	0	0	0	0	0	0	0	0	0	0	0	0	0	0	0	0	0	0	0	0	0	0	0	0	0.964	0	0	0	0	0	0	0	0	0	0	0	0.021	0
7_2	0	0	0.56	0	0	0	0	0	0	0.08	0	0	0	0	0	0	0	0	0	0	0	0	0	0	0	0	0	0	0	0	0	0	0	0	0.34	0	0	0	0	0	0	0	0	0	0	0	0	0	0
7_2s	0	0	0	0.558	0	0	0	0	0	0	0.08	0	0	0	0	0	0	0	0	0	0	0	0	0	0	0	0	0	0	0	0	0	0	0.343	0	0	0	0	0	0	0	0	0	0	0	0	0	0	0.015
7_3	0	0	0	0	0	0	0	0	0	0.514	0	0	0	0	0	0	0	0	0	0	0	0	0	0	0	0	0	0	0	0	0	0	0	0	0	0	0.456	0	0	0	0	0	0	0	0	0	0	0	0
7_3s	0	0	0	0	0	0	0	0	0	0	0.512	0	0	0	0	0	0	0	0	0	0	0	0	0	0	0	0	0	0	0	0	0	0	0	0	0	0	0.458	0	0	0	0	0	0	0	0	0	0	0.018
7_4	0	0	0	0	0	0	0	0	0	0	0	0.819	0	0	0	0	0	0	0.005	0	0	0	0	0	0	0	0	0	0	0	0	0	0	0	0.17	0	0	0	0	0	0	0	0	0	0	0	0	0	0
7_4s	0	0	0	0	0	0	0	0	0.819	0	0	0.819	0	0	0	0	0	0	0.005	0	0	0.004	0	0	0	0	0	0	0	0	0	0	0	0.17	0.17	0	0	0	0	0	0	0	0	0	0	0	0	0	0
7_5	0	0	0	0	0	0	0	0	0	0	0	0	0	0	0	0	0	0	0.143	0	0	0	0	0	0	0	0	0	0	0	0	0	0.01	0	0	0	0.445	0	0	0.362	0	0	0	0	0.026	0	0	0	0
7_5s	0	0	0	0	0	0	0	0	0	0	0	0	0	0	0	0	0	0	0	0	0	0.142	0	0	0	0	0	0	0	0	0	0	0	0	0	0.011	0	0.445	0	0	0.364	0	0	0	0	0	0	0.025	0
7_6	0	0	0.01	0	0	0	0	0	0	0.096	0	0	0	0	0	0	0.464	0	0.134	0	0	0	0	0	0	0	0	0	0	0	0	0	0	0	0	0	0	0	0	0	0	0.259	0.018	0	0	0	0	0	0
7_6s	0	0	0	0.011	0	0	0	0	0	0	0.094	0	0	0	0	0	0	0.463	0	0	0	0.133	0	0	0	0	0	0	0	0	0	0	0	0	0	0	0	0	0.263	0	0	0	0	0.018	0	0	0	0	0
7_7	0	0	0	0.016	0	0	0	0	0	0	0	0	0	0	0	0	0	0.767	0	0.004	0	0	0	0	0	0	0	0	0	0	0	0	0	0	0	0	0	0	0	0	0	0.162	0.034	0	0	0	0	0	0
7_7s	0	0	0.016	0.017	0	0	0	0	0	0	0	0	0	0	0	0	0.769	0.767	0	0.004	0.004	0	0	0	0	0	0	0	0	0	0	0	0	0	0	0	0	0	0.161	0	0	0.162	0.035	0.034	0	0	0	0	0
7_2_1a	0	0	0	0	0	0	0	0	0	0	0	0	0.481	0	0.015	0	0	0	0	0	0	0	0	0	0	0	0.462	0	0	0	0	0	0	0	0	0	0	0	0	0	0	0	0	0	0	0	0	0	0
7_2_1b	0	0.088	0	0	0.668	0	0	0	0	0	0	0	0	0	0	0	0	0	0	0	0	0	0	0	0	0.238	0	0	0	0	0	0	0	0	0	0	0	0	0	0	0	0	0	0	0	0	0	0	0
7_2_1c	0	0.087	0	0	0	0.668	0	0	0	0	0	0	0	0	0	0	0	0	0	0	0	0	0	0	0.24	0	0	0	0	0	0	0	0	0	0	0	0	0	0	0	0	0	0	0	0	0	0	0	0
7_2_1d	0	0	0	0	0	0	0	0	0	0	0	0	0	0.481	0	0.015	0	0	0	0	0	0	0	0	0	0	0	0.461	0	0	0	0	0	0	0	0	0	0	0	0	0	0	0	0	0	0	0	0	0
7_2_2a	0	0.042	0	0	0	0	0	0	0	0	0	0	0	0	0	0	0	0	0	0	0	0	0	0	0	0.003	0	0.326	0.386	0	0	0.238	0	0	0	0	0	0	0	0	0	0	0	0	0	0	0	0	0
7_2_2b	0	0	0	0	0	0	0	0.489	0	0	0	0	0	0	0.344	0	0	0	0	0	0	0	0	0	0.156	0	0	0	0	0	0	0	0	0	0	0	0	0	0	0	0	0	0	0	0	0	0	0	0
7_2_2c	0	0	0	0	0	0	0	0.491	0	0	0	0	0	0	0	0.346	0	0	0	0	0	0	0	0	0	0.152	0	0	0	0	0	0	0	0	0	0	0	0	0	0	0	0	0	0	0	0	0	0	0
7_2_2d	0	0.042	0	0	0	0	0	0	0	0	0	0	0	0	0	0	0	0	0	0	0	0	0	0	0.003	0	0.325	0	0.388	0	0	0.236	0	0	0	0	0	0	0	0	0	0	0	0	0	0	0	0	0
7_2_3a	0	0.114	0	0	0	0	0	0	0	0	0	0	0	0	0.495	0	0	0	0	0	0	0	0	0	0.345	0	0	0	0	0	0	0	0	0	0	0	0	0	0	0	0	0	0	0	0	0	0	0	0
7_2_3c	0	0.115	0	0	0	0	0	0	0	0	0	0	0	0	0	0.497	0	0	0	0	0	0	0	0	0	0.342	0	0	0	0	0	0	0	0	0	0	0	0	0	0	0	0	0	0	0	0	0	0	0
7_2_4a	0	0	0	0	0	0.167	0	0	0	0	0	0	0	0.485	0	0	0	0	0	0	0	0	0	0	0	0	0	0.322	0	0	0	0	0	0	0	0	0	0	0	0	0	0	0	0	0	0	0	0	0
7_2_4c	0	0	0	0	0.17	0	0	0	0	0	0	0	0.49	0	0	0	0	0	0	0	0	0	0	0	0	0	0.316	0	0	0	0	0	0	0	0	0	0	0	0	0	0	0	0	0	0	0	0	0	0
7_2_5a	0	0	0	0	0	0	0	0	0	0	0	0	0	0	0.926	0	0	0	0	0	0	0	0	0	0	0	0	0	0	0	0	0	0	0	0	0	0	0	0	0	0	0	0	0	0	0	0	0	0
7_2_5b	0	0	0	0	0	0.286	0	0.074	0	0	0	0	0	0	0	0	0	0	0	0	0	0	0	0	0	0	0	0	0.635	0	0	0	0	0	0	0	0	0	0	0	0	0	0	0	0	0	0	0	0
7_2_5c	0	0	0	0	0.287	0	0	0.073	0	0	0	0	0	0	0	0	0	0	0	0	0	0	0	0	0	0	0	0	0.635	0	0	0	0	0	0	0	0	0	0	0	0	0	0	0	0	0	0	0	0
7_2_5d	0	0	0	0	0	0	0	0	0	0	0	0	0	0	0	0.922	0	0	0	0	0	0	0	0	0	0	0	0	0	0	0	0	0	0	0	0	0	0	0	0	0	0	0	0	0	0	0	0	0
7_2_6a	0	0	0	0	0.083	0	0	0	0	0	0	0	0	0	0	0	0	0	0	0	0	0	0	0	0	0	0.459	0	0.437	0	0	0	0	0	0	0	0	0	0	0	0	0	0	0	0	0	0	0	0
7_2_6c	0	0	0	0	0	0.081	0	0	0	0	0	0	0	0	0	0	0	0	0	0	0	0	0	0	0	0	0	0.46	0.436	0	0	0	0	0	0	0	0	0	0	0	0	0	0	0	0	0	0	0	0
7_2_7a	0	0	0	0	0	0	0	0	0	0	0	0	0	0.973	0	0	0	0	0	0	0	0	0	0	0	0	0	0	0	0	0	0	0	0	0	0	0	0	0	0	0	0	0	0	0	0	0	0	0
7_2_7b	0	0.998	0	0	0	0	0	0	0	0	0	0	0	0	0	0	0	0	0	0	0	0	0	0	0	0	0	0	0	0	0	0	0	0	0	0	0	0	0	0	0	0	0	0	0	0	0	0	0
7_2_7c	0	0.997	0	0	0	0	0	0	0	0	0	0	0	0	0	0	0	0	0	0	0	0	0	0	0	0	0	0	0	0	0	0	0	0	0	0	0	0	0	0	0	0	0	0	0	0	0	0	0
7_2_7d	0	0	0	0	0	0	0	0	0	0	0	0	0.968	0	0	0	0	0	0	0	0	0	0	0	0	0	0	0	0	0	0	0	0	0	0	0	0	0	0	0	0	0	0	0	0	0	0	0	0
7_2_8a	0	0.672	0	0	0	0	0	0	0	0	0	0	0	0	0.321	0	0	0	0	0	0	0	0	0	0	0	0	0	0	0	0	0	0	0	0	0	0	0	0	0	0	0	0	0	0	0	0	0	0
7_2_8c	0	0.676	0	0	0	0	0	0	0	0	0	0	0	0	0	0.317	0	0	0	0	0	0	0	0	0	0	0	0	0	0	0	0	0	0	0	0	0	0	0	0	0	0	0	0	0	0	0	0	0
l5_1a	0	0	0	0	0	0	0	0	0	0	0	0	0.885	0	0	0	0	0	0	0	0	0	0	0	0	0	0	0	0	0	0	0	0	0	0	0	0	0	0	0	0	0	0	0	0	0	0	0	0
l5_1b	0	0	0	0	0.39	0	0	0	0	0	0	0	0.542	0	0.06	0	0	0	0	0	0	0	0	0	0	0	0	0	0	0	0	0	0	0	0	0	0	0	0	0	0	0	0	0	0	0	0	0	0
l5_1c	0	0	0	0	0	0.396	0	0	0	0	0	0	0	0.534	0	0.065	0	0	0	0	0	0	0	0	0	0	0	0	0	0	0	0	0	0	0	0	0	0	0	0	0	0	0	0	0	0	0	0	0
l5_1d	0	0	0	0	0	0	0	0	0	0	0	0	0	0.881	0	0	0	0	0	0	0	0	0	0	0	0	0	0	0	0	0	0	0	0	0	0	0	0	0	0	0	0	0	0	0	0	0	0	0
l5_2a	0	0	0	0	0	0	0	0	0	0	0	0	0.069	0	0.809	0	0	0	0	0	0	0	0	0	0	0	0	0	0	0	0	0	0	0	0	0	0	0	0	0	0	0	0	0	0	0	0	0	0
l5_2b	0	0.219	0	0	0.273	0	0	0	0	0	0	0	0	0	0.491	0	0	0	0	0	0	0	0	0	0	0	0	0	0	0	0	0	0	0	0	0	0	0	0	0	0	0	0	0	0	0	0	0	0
l5_2c	0	0.217	0	0	0	0.245	0	0	0	0	0	0	0	0	0	0.519	0	0	0	0	0	0	0	0	0	0	0	0	0	0	0	0	0	0	0	0	0	0	0	0	0	0	0	0	0	0	0	0	0
l5_2d	0	0	0	0	0	0	0	0	0	0	0	0	0	0.082	0	0.811	0	0	0	0	0	0	0	0	0	0	0	0	0	0	0	0	0	0	0	0	0	0	0	0	0	0	0	0	0	0	0	0	0
n4_1b	0	0	0	0	0	0	0	0	0	0	0	0	0	0	0.214	0	0	0	0	0	0	0	0	0	0	0	0	0	0	0	0	0	0	0	0	0	0	0	0	0	0	0	0	0	0	0	0	0	0
n4_1d	0	0	0	0	0.136	0	0	0.84	0	0	0	0	0	0	0	0	0	0	0	0	0	0	0	0	0	0	0	0	0	0	0	0	0	0	0	0	0	0	0	0	0	0	0	0	0	0	0	0	0
8_1	0	0	0.092	0.487	0	0	0	0	0	0	0	0	0	0	0	0	0.058	0	0	0	0	0	0	0	0	0	0	0	0	0	0	0	0	0	0.36	0	0	0	0	0	0	0	0	0	0	0	0	0	0
8_1s	0	0	0.485	0.091	0	0	0	0	0	0	0	0	0	0	0	0	0	0.058	0	0	0	0	0	0	0	0	0	0	0	0	0	0	0	0.362	0	0	0	0	0	0	0	0	0	0	0	0	0	0	0
8_2	0	0	0	0	0	0	0	0	0	0	0	0	0	0	0	0	0	0	0.006	0	0	0	0	0	0	0	0	0	0	0	0	0	0.466	0	0	0	0	0	0	0.014	0	0	0	0	0	0	0	0	0
8_2s	0	0	0	0	0	0	0	0	0	0	0	0	0	0	0	0	0	0	0	0	0	0.006	0	0	0	0	0	0	0	0	0	0	0	0	0	0.465	0	0	0	0	0.014	0	0	0	0	0	0	0	0
8_3	0	0	0.101	0.1	0	0	0	0	0.399	0	0	0.399	0	0	0	0	0	0	0	0	0	0	0	0	0	0	0	0	0	0	0	0	0	0	0	0	0	0	0	0	0	0	0	0	0	0	0	0	0
8_4	0	0	0.094	0	0	0	0	0	0	0.521	0	0	0	0	0	0	0.025	0	0	0	0	0	0	0	0	0	0	0	0	0	0	0	0	0	0	0	0	0	0	0	0	0	0.001	0	0	0.064	0	0	0
8_4s	0	0	0	0.094	0	0	0	0	0	0	0.524	0	0	0	0	0	0	0.025	0	0	0	0	0	0	0	0	0	0	0	0	0	0	0	0	0	0	0	0	0	0	0	0	0	0.001	0	0	0.064	0	0
8_5	0	0	0	0	0	0	0	0	0	0.131	0	0	0	0	0	0	0	0	0	0	0	0	0	0	0	0	0	0	0	0	0	0	0.579	0	0	0	0	0	0	0	0	0	0	0	0	0	0	0	0
8_5s	0	0	0	0	0	0	0	0	0	0	0.132	0	0	0	0	0	0	0	0	0	0	0	0	0	0	0	0	0	0	0	0	0	0	0	0	0.579	0	0	0	0	0	0	0	0	0	0	0	0	0
8_6	0	0	0.088	0	0	0	0	0	0	0	0	0.03	0	0	0	0	0	0	0	0.179	0	0	0	0	0	0	0	0	0	0	0	0	0	0	0	0	0.465	0	0	0	0	0	0	0	0	0	0	0	0
8_6s	0	0	0	0.09	0	0	0	0	0.03	0	0	0	0	0	0	0	0	0	0	0	0.178	0	0	0	0	0	0	0	0	0	0	0	0	0	0	0	0	0.465	0	0	0	0	0	0	0	0	0	0	0
8_7	0	0	0.006	0	0	0	0	0	0	0	0	0.022	0	0	0	0	0	0	0	0.006	0	0	0	0	0	0	0	0	0	0	0	0	0	0	0	0	0	0	0	0	0	0	0	0	0	0	0	0	0
8_7s	0	0	0	0.006	0	0	0	0	0.022	0	0	0	0	0	0	0	0	0	0	0	0.006	0	0	0	0	0	0	0	0	0	0	0	0	0	0	0	0	0	0	0	0	0	0	0	0	0	0	0	0
8_8	0.089	0	0	0	0	0	0	0	0	0	0	0.03	0	0	0	0	0	0	0	0.004	0.236	0	0	0	0	0	0	0	0	0	0	0	0	0	0	0	0	0	0	0	0	0	0	0	0	0	0	0	0
8_8s	0.088	0	0	0	0	0	0	0	0.03	0	0	0	0	0	0	0	0	0	0	0.236	0.003	0	0	0	0	0	0	0	0	0	0	0	0	0	0	0	0	0	0	0	0	0	0	0	0	0	0	0	0
8_9	0.048	0	0.006	0.006	0	0	0	0	0	0	0	0	0	0	0	0	0	0	0	0	0	0	0	0	0	0	0	0	0	0	0	0	0	0	0	0	0	0	0	0	0	0	0	0	0	0	0	0	0
8_10	0	0	0.063	0	0	0	0.029	0	0	0.063	0	0	0	0	0	0	0.055	0	0	0	0	0	0	0	0	0	0	0	0	0	0	0	0	0	0	0	0	0	0	0	0	0	0	0	0	0	0	0	0
8_10s	0	0	0	0.063	0	0	0	0	0	0	0.062	0	0	0	0	0	0	0.055	0	0	0	0	0	0	0	0	0	0	0	0	0	0	0	0	0	0	0	0	0	0	0	0	0	0	0	0	0	0	0
8_11	0	0	0.003	0	0	0	0.011	0	0	0.016	0	0	0	0	0	0	0.411	0	0	0	0	0	0	0	0	0	0	0	0	0	0	0	0	0	0	0	0.355	0	0	0	0	0	0	0	0	0	0	0	0
8_11s	0	0	0	0.003	0	0	0	0	0	0	0.016	0	0	0	0	0	0	0.41	0	0	0	0	0	0	0	0	0	0	0	0	0	0	0	0	0	0	0	0.356	0	0	0	0	0	0	0	0	0	0	0
8_12	0	0	0.026	0.026	0	0	0	0	0	0	0	0	0	0	0	0	0.082	0.081	0	0	0	0	0	0	0	0	0	0	0	0	0	0	0	0	0	0	0	0	0.347	0	0	0.347	0.041	0.04	0	0	0	0	0
8_13	0	0	0.002	0.003	0	0	0	0	0	0	0	0	0	0	0	0	0.01	0.48	0	0	0	0	0	0	0	0	0	0	0	0	0	0	0	0	0	0	0	0	0	0	0	0.016	0.001	0	0	0	0.074	0	0
8_13s	0	0	0.003	0.002	0	0	0	0	0	0	0	0	0	0	0	0	0.48	0.01	0	0	0	0	0	0	0	0	0	0	0	0	0	0	0	0	0	0	0	0	0.016	0	0	0	0	0.001	0	0.074	0	0	0
8_14	0	0	0.002	0	0	0	0	0	0	0	0	0.017	0	0	0	0	0	0	0.003	0	0	0	0	0	0	0	0	0	0	0	0	0	0	0	0	0	0	0	0	0.388	0	0	0.049	0	0	0	0	0	0
8_14s	0	0	0	0.002	0	0	0	0	0.016	0	0	0	0	0	0	0	0	0	0	0	0	0.003	0	0	0	0	0	0	0	0	0	0	0	0	0	0	0	0	0	0	0.389	0	0	0.05	0	0	0	0	0
8_15	0	0	0	0	0	0	0	0	0	0	0	0	0	0	0	0	0	0	0	0	0	0	0	0	0	0	0	0	0	0	0	0	0.004	0	0	0	0	0	0	0.567	0	0	0	0	0	0	0	0	0
8_15s	0	0	0	0	0	0	0	0	0	0	0	0	0	0	0	0	0	0	0	0	0	0	0	0	0	0	0	0	0	0	0	0	0	0	0	0.005	0	0	0	0	0.567	0	0	0	0	0	0	0	0
8_16	0	0	0	0	0	0	0	0	0	0.097	0	0	0	0	0	0	0	0	0	0.031	0	0	0	0	0	0	0	0	0	0	0	0	0	0	0	0	0	0	0	0	0	0	0	0	0	0	0	0	0
8_16s	0	0	0	0	0	0	0	0	0	0	0.1	0	0	0	0	0	0	0	0	0	0.031	0	0	0	0	0	0	0	0	0	0	0	0	0	0	0	0	0	0	0	0	0	0	0	0	0	0	0	0
8_17	0	0	0	0	0	0	0	0	0	0	0	0	0	0	0	0	0.038	0.037	0	0.015	0.015	0	0	0	0	0	0	0	0	0	0	0	0	0	0	0	0	0	0	0	0	0	0	0	0	0	0	0	0
8_18	0	0	0	0	0	0	0	0	0	0	0	0	0	0	0	0	0	0	0	0.001	0.001	0	0	0	0	0	0	0	0	0	0	0	0	0	0	0	0	0	0	0	0	0	0	0	0	0	0	0	0
8_19	0	0	0	0	0	0	0	0	0	0	0	0	0	0	0	0	0	0	0	0	0	0	0	0	0	0	0	0	0	0	0	0	0.363	0	0	0	0	0	0	0	0	0	0	0	0	0	0	0	0
8_19s	0	0	0	0	0	0	0	0	0	0	0	0	0	0	0	0	0	0	0	0	0	0	0	0	0	0	0	0	0	0	0	0	0	0	0	0.366	0	0	0	0	0	0	0	0	0	0	0	0	0
8_20	0.44	0	0.286	0	0	0	0	0	0	0	0	0	0	0	0	0	0	0	0	0	0	0	0	0	0	0	0	0	0	0	0	0	0	0	0	0	0	0	0	0	0	0	0	0	0	0	0	0	0
8_20s	0.438	0	0	0.287	0	0	0	0	0	0	0	0	0	0	0	0	0	0	0	0	0	0	0	0	0	0	0	0	0	0	0	0	0	0	0	0	0	0	0	0	0	0	0	0	0	0	0	0	0
8_21	0	0	0.343	0	0	0	0	0	0	0	0	0	0	0	0	0	0	0	0	0	0	0	0	0	0	0	0	0	0	0	0	0	0	0	0	0	0.13	0	0	0.255	0	0	0	0	0	0	0	0	0
8_21s	0	0	0	0.344	0	0	0	0	0	0	0	0	0	0	0	0	0	0	0	0	0	0	0	0	0	0	0	0	0	0	0	0	0	0	0	0	0	0.131	0	0	0.257	0	0	0	0	0	0	0	0
8c_1	0	0	0	0	0	0	0	0	0	0	0	0	0	0	0	0	0	0	0	0	0	0	0	0	0	0	0	0	0	0	0	0	0	0	0	0	0	0	0	0	0	0	0	0	0.678	0	0	0	0
8c_3	0	0	0	0	0	0	0	0	0	0	0	0	0	0	0	0	0	0	0.539	0	0	0	0	0	0	0	0	0	0	0	0	0	0	0	0	0	0	0	0	0	0	0	0	0	0	0	0	0	0
8_2_1a	0	0.904	0	0	0	0	0	0	0	0	0	0	0	0	0	0.095	0	0	0	0	0	0	0	0	0	0	0	0	0	0	0	0	0	0	0	0	0	0	0	0	0	0	0	0	0	0	0	0	0
8_2_1b	0	0	0	0	0	0	0	0	0	0	0	0	0	0	0	0	0	0	0	0	0	0	0	0	0	0	0	0	0	0	0	0	0	0	0	0	0	0	0	0	0	0	0	0	0	0	0	0	0
8_2_1c	0	0	0	0	0	0	0	0	0	0	0	0	0	0	0	0	0	0	0	0	0	0	0	0	0	0	0	0	0	0	0	0	0	0	0	0	0	0	0	0	0	0	0	0	0	0	0	0	0
8_2_1d	0	0.904	0	0	0	0	0	0	0	0	0	0	0	0	0.095	0	0	0	0	0	0	0	0	0	0	0	0	0	0	0	0	0	0	0	0	0	0	0	0	0	0	0	0	0	0	0	0	0	0
8_2_2a	0	0	0	0	0	0	0	0	0	0	0	0	0	0.542	0	0	0	0	0	0	0	0	0	0	0	0	0	0	0	0	0	0	0	0	0	0	0	0	0	0	0	0	0	0	0	0	0	0	0
8_2_2b	0	0	0	0	0.694	0	0	0	0	0	0	0	0.071	0	0	0	0	0	0	0	0	0	0	0	0	0	0	0	0	0	0	0	0	0	0	0	0	0	0	0	0	0	0	0	0	0	0	0	0
8_2_2c	0	0	0	0	0	0.693	0	0	0	0	0	0	0	0.071	0	0	0	0	0	0	0	0	0	0	0	0	0	0	0	0	0	0	0	0	0	0	0	0	0	0	0	0	0	0	0	0	0	0	0
8_2_2d	0	0	0	0	0	0	0	0	0	0	0	0	0.542	0	0	0	0	0	0	0	0	0	0	0	0	0	0	0	0	0	0	0	0	0	0	0	0	0	0	0	0	0	0	0	0	0	0	0	0
8_2_3a	0	0	0	0	0	0	0	0	0	0	0	0	0	0	0	0	0	0	0	0	0	0	0	0	0	0	0	0	0	0	0	0	0	0	0	0	0	0	0	0	0	0	0	0	0	0	0	0	0
8_2_3b	0	0.083	0	0	0	0	0	0.533	0	0	0	0	0	0	0	0.088	0	0	0	0	0	0	0	0	0	0.285	0	0.006	0	0	0	0	0	0	0	0	0	0	0	0	0	0	0	0	0	0	0	0	0
8_2_3c	0	0.083	0	0	0	0	0	0.53	0	0	0	0	0	0	0.089	0	0	0	0	0	0	0	0	0	0.287	0	0.005	0	0	0	0	0	0	0	0	0	0	0	0	0	0	0	0	0	0	0	0	0	0
8_2_3d	0	0	0	0	0	0	0	0	0	0	0	0	0	0	0	0	0	0	0	0	0	0	0	0	0	0	0	0	0	0	0	0	0	0	0	0	0	0	0	0	0	0	0	0	0	0	0	0	0
8_2_4a	0	0	0	0	0	0	0	0	0	0	0	0	0	0	0	0.802	0	0	0	0	0	0	0	0	0	0	0	0	0	0	0.022	0	0	0	0	0	0	0	0	0	0	0	0	0	0	0	0	0	0
8_2_4b	0	0	0	0	0	0	0	0	0	0	0	0	0	0	0	0	0	0	0	0	0	0	0	0	0	0	0	0	0	0.365	0	0	0	0	0	0	0	0	0	0	0	0	0	0	0	0	0	0	0
8_2_4c	0	0	0	0	0	0	0	0	0	0	0	0	0	0	0	0	0	0	0	0	0	0	0	0	0	0	0	0	0	0	0.365	0	0	0	0	0	0	0	0	0	0	0	0	0	0	0	0	0	0
8_2_4d	0	0	0	0	0	0	0	0	0	0	0	0	0	0	0.803	0	0	0	0	0	0	0	0	0	0	0	0	0	0	0.022	0	0	0	0	0	0	0	0	0	0	0	0	0	0	0	0	0	0	0
8_2_5a	0	0	0	0	0	0	0	0	0	0	0	0	0.011	0	0.534	0	0	0	0	0	0	0	0	0	0	0	0	0	0	0	0	0	0	0	0	0	0	0	0	0	0	0	0	0	0	0	0	0	0
8_2_5b	0	0	0	0	0	0	0	0	0	0	0	0	0	0.098	0	0.035	0	0	0	0	0	0	0	0	0	0	0	0.388	0	0	0	0	0	0	0	0	0	0	0	0	0	0	0	0	0	0	0	0	0
8_2_5c	0	0	0	0	0	0	0	0	0	0	0	0	0.099	0	0.035	0	0	0	0	0	0	0	0	0	0	0	0.392	0	0	0	0	0	0	0	0	0	0	0	0	0	0	0	0	0	0	0	0	0	0
8_2_5d	0	0	0	0	0	0	0	0	0	0	0	0	0	0.011	0	0.537	0	0	0	0	0	0	0	0	0	0	0	0	0	0	0	0	0	0	0	0	0	0	0	0	0	0	0	0	0	0	0	0	0
8_2_6a	0	0	0	0	0	0	0	0	0	0	0	0	0.098	0	0	0	0	0	0	0	0	0	0	0	0	0	0	0	0	0	0	0	0	0	0	0	0	0	0	0	0	0	0	0	0	0	0	0	0
8_2_6b	0	0.196	0	0	0	0	0	0	0	0	0	0	0	0	0	0	0	0	0	0	0	0	0	0	0.784	0	0	0	0	0	0	0	0	0	0	0	0	0	0	0	0	0	0	0	0	0	0	0	0
8_2_6c	0	0.196	0	0	0	0	0	0	0	0	0	0	0	0	0	0	0	0	0	0	0	0	0	0	0	0.784	0	0	0	0	0	0	0	0	0	0	0	0	0	0	0	0	0	0	0	0	0	0	0
8_2_6d	0	0	0	0	0	0	0	0	0	0	0	0	0	0.097	0	0	0	0	0	0	0	0	0	0	0	0	0	0	0	0	0	0	0	0	0	0	0	0	0	0	0	0	0	0	0	0	0	0	0
8_2_7a	0	0.04	0	0	0	0	0	0	0	0	0	0	0	0	0	0	0	0	0	0	0	0	0	0	0	0	0.707	0	0	0	0	0.024	0	0	0	0	0	0	0	0	0	0	0	0	0	0	0	0	0
8_2_7b	0	0	0	0	0	0	0	0	0	0	0	0	0.073	0	0	0	0	0	0	0	0	0	0	0	0	0	0	0	0	0.379	0	0	0	0	0	0	0	0	0	0	0	0	0	0	0	0	0	0	0
8_2_7c	0	0	0	0	0	0	0	0	0	0	0	0	0	0.072	0	0	0	0	0	0	0	0	0	0	0	0	0	0	0	0	0.383	0	0	0	0	0	0	0	0	0	0	0	0	0	0	0	0	0	0
8_2_7d	0	0.04	0	0	0	0	0	0	0	0	0	0	0	0	0	0	0	0	0	0	0	0	0	0	0	0	0	0.708	0	0	0	0.024	0	0	0	0	0	0	0	0	0	0	0	0	0	0	0	0	0
8_2_8a	0	0.013	0	0	0	0	0	0	0	0	0	0	0	0	0	0	0	0	0	0	0	0	0	0	0.022	0	0	0	0.376	0	0	0	0	0	0	0	0	0	0	0	0	0	0	0	0	0	0	0	0
8_2_8b	0	0.013	0	0	0	0	0	0	0	0	0	0	0	0	0	0	0	0	0	0	0	0	0	0	0	0.023	0	0	0.378	0	0	0	0	0	0	0	0	0	0	0	0	0	0	0	0	0	0	0	0
8_2_9a	0	0	0	0	0	0.295	0	0	0	0	0	0	0	0	0	0	0	0	0	0	0	0	0	0	0	0	0	0	0	0	0	0	0	0	0	0	0	0	0	0	0	0	0	0	0	0	0	0	0
8_2_9b	0	0.142	0	0	0	0	0	0	0	0	0	0	0	0	0.057	0	0	0	0	0	0	0	0	0	0.775	0	0	0	0	0	0	0	0	0	0	0	0	0	0	0	0	0	0	0	0	0	0	0	0
8_2_9c	0	0.149	0	0	0	0	0	0	0	0	0	0	0	0	0	0.059	0	0	0	0	0	0	0	0	0	0.766	0	0	0	0	0	0	0	0	0	0	0	0	0	0	0	0	0	0	0	0	0	0	0
8_2_9d	0	0	0	0	0.314	0	0	0	0	0	0	0	0	0	0	0	0	0	0	0	0	0	0	0	0	0	0	0	0	0	0	0	0	0	0	0	0	0	0	0	0	0	0	0	0	0	0	0	0
8_2_10a	0	0	0	0	0	0.145	0	0.065	0	0	0	0	0	0	0	0	0	0	0	0	0	0	0	0	0	0	0	0.435	0.033	0	0	0	0	0	0	0	0	0	0	0	0	0	0	0	0	0	0	0	0
8_2_10c	0	0	0	0	0.139	0	0	0.065	0	0	0	0	0	0	0	0	0	0	0	0	0	0	0	0	0	0	0.437	0	0.031	0	0	0	0	0	0	0	0	0	0	0	0	0	0	0	0	0	0	0	0
8_2_11a	0	0	0	0	0	0	0	0	0	0	0	0	0	0	0	0	0	0	0	0	0	0	0	0	0	0	0	0	0	0	0	0	0	0	0	0	0	0	0	0	0	0	0	0	0	0	0	0	0
8_2_11b	0	0	0	0	0	0	0	0.214	0	0	0	0	0	0	0	0	0	0	0	0	0	0	0	0	0	0	0	0.687	0.093	0	0	0	0	0	0	0	0	0	0	0	0	0	0	0	0	0	0	0	0
8_2_11c	0	0	0	0	0	0	0	0.214	0	0	0	0	0	0	0	0	0	0	0	0	0	0	0	0	0	0	0.685	0	0.093	0	0	0	0	0	0	0	0	0	0	0	0	0	0	0	0	0	0	0	0
8_2_11d	0	0	0	0	0	0	0	0	0	0	0	0	0	0	0	0	0	0	0	0	0	0	0	0	0	0	0	0	0	0	0	0	0	0	0	0	0	0	0	0	0	0	0	0	0	0	0	0	0
8_2_12a	0	0	0	0	0.04	0	0	0.109	0	0	0	0	0	0	0	0	0	0	0	0	0	0	0	0	0	0	0.047	0	0.438	0	0	0	0	0	0	0	0	0	0	0	0	0	0	0	0	0	0	0	0
8_2_12c	0	0	0	0	0	0.037	0	0.11	0	0	0	0	0	0	0	0	0	0	0	0	0	0	0	0	0	0	0	0.047	0.44	0	0	0	0	0	0	0	0	0	0	0	0	0	0	0	0	0	0	0	0
8_2_13a	0	0	0	0	0	0	0	0.054	0	0	0	0	0	0	0	0	0	0	0	0	0	0	0	0	0	0	0.081	0	0	0	0	0	0	0	0	0	0	0	0	0	0	0	0	0	0	0	0	0	0
8_2_13c	0	0	0	0	0	0	0	0.056	0	0	0	0	0	0	0	0	0	0	0	0	0	0	0	0	0	0	0	0.079	0	0	0	0	0	0	0	0	0	0	0	0	0	0	0	0	0	0	0	0	0
8_2_14a	0	0	0	0	0	0	0	0	0	0	0	0	0	0	0	0	0	0	0	0	0	0	0	0	0	0	0	0	0	0	0	0	0	0	0	0	0	0	0	0	0	0	0	0	0	0	0	0	0
8_2_14b	0	0	0	0	0.36	0	0	0	0	0	0	0	0	0	0	0	0	0	0	0	0	0	0	0	0	0	0	0	0	0	0	0	0	0	0	0	0	0	0	0	0	0	0	0	0	0	0	0	0
8_2_14c	0	0	0	0	0	0.356	0	0	0	0	0	0	0	0	0	0	0	0	0	0	0	0	0	0	0	0	0	0	0	0	0	0	0	0	0	0	0	0	0	0	0	0	0	0	0	0	0	0	0
8_2_14d	0	0	0	0	0	0	0	0	0	0	0	0	0	0	0	0	0	0	0	0	0	0	0	0	0	0	0	0	0	0	0	0	0	0	0	0	0	0	0	0	0	0	0	0	0	0	0	0	0
8_2_15a	0	0.761	0	0	0	0	0	0	0	0	0	0	0	0	0	0	0	0	0	0	0	0	0	0	0.234	0	0	0	0	0	0	0	0	0	0	0	0	0	0	0	0	0	0	0	0	0	0	0	0
8_2_15c	0	0.758	0	0	0	0	0	0	0	0	0	0	0	0	0	0	0	0	0	0	0	0	0	0	0	0.235	0	0	0	0	0	0	0	0	0	0	0	0	0	0	0	0	0	0	0	0	0	0	0
8_2_16a	0	0	0	0	0	0.251	0	0	0	0	0	0	0	0	0	0	0	0	0	0	0	0	0	0	0	0	0	0.737	0	0	0	0	0	0	0	0	0	0	0	0	0	0	0	0	0	0	0	0	0
8_2_16b	0	0.985	0	0	0	0	0	0	0	0	0	0	0	0	0	0	0	0	0	0	0	0	0	0	0	0	0	0	0	0	0	0	0	0	0	0	0	0	0	0	0	0	0	0	0	0	0	0	0
8_2_16c	0	0.986	0	0	0	0	0	0	0	0	0	0	0	0	0	0	0	0	0	0	0	0	0	0	0	0	0	0	0	0	0	0	0	0	0	0	0	0	0	0	0	0	0	0	0	0	0	0	0
8_2_16d	0	0	0	0	0.244	0	0	0	0	0	0	0	0	0	0	0	0	0	0	0	0	0	0	0	0	0	0.742	0	0	0	0	0	0	0	0	0	0	0	0	0	0	0	0	0	0	0	0	0	0
l6_2c	0	0.11	0	0	0	0	0	0.272	0	0	0	0	0	0	0	0	0	0	0	0	0	0	0	0	0	0.035	0	0.561	0	0	0	0	0	0	0	0	0	0	0	0	0	0	0	0	0	0	0	0	0
l6_2d	0	0	0	0	0	0.244	0	0	0	0	0	0	0	0	0	0	0	0	0	0	0	0	0	0	0	0	0	0.686	0	0	0	0	0	0	0	0	0	0	0	0	0	0	0	0	0	0	0	0	0
l6c_1a	0	0	0	0	0	0	0	0	0	0	0	0	0	0	0	0	0	0	0	0	0	0	0	0	0	0	0	0	0	0.851	0	0	0	0	0	0	0	0	0	0	0	0	0	0	0	0	0	0	0
l6c_1d	0	0	0	0	0	0	0	0	0	0	0	0	0	0	0	0	0	0	0	0	0	0	0	0	0	0	0	0	0	0	0.832	0	0	0	0	0	0	0	0	0	0	0	0	0	0	0	0	0	0
o3_1a	0	0	0	0	0	0	0	0	0	0	0	0	0	0	0.108	0	0	0	0	0	0	0	0	0	0	0	0	0	0	0.513	0	0	0	0	0	0	0	0	0	0	0	0	0	0	0	0	0	0	0
9_1	0	0	0	0	0	0	0	0	0	0	0	0	0	0	0	0	0	0	0	0	0	0	0	0	0	0	0	0	0	0	0	0	0	0	0	0	0	0	0	0	0	0	0	0	0	0	0	0	0
9_1s	0	0	0	0	0	0	0	0	0	0	0	0	0	0	0	0	0	0	0	0	0	0	0	0	0	0	0	0	0	0	0	0	0	0	0	0	0	0	0	0	0	0	0	0	0	0	0	0	0
9_2	0	0	0.573	0	0	0	0	0	0	0	0	0	0	0	0	0	0	0	0	0	0	0	0	0	0	0	0	0	0	0	0	0	0	0	0	0	0.055	0	0	0.061	0	0	0	0	0	0	0	0	0
9_2s	0	0	0	0.573	0	0	0	0	0	0	0	0	0	0	0	0	0	0	0	0	0	0	0	0	0	0	0	0	0	0	0	0	0	0	0	0	0	0.055	0	0	0.062	0	0	0	0	0	0	0	0
9_3	0	0	0	0	0	0	0	0	0	0	0	0	0	0	0	0	0	0	0	0	0	0	0	0	0	0	0	0	0	0	0	0	0.476	0	0	0	0	0	0	0	0	0	0	0	0	0	0	0	0
9_3s	0	0	0	0	0	0	0	0	0	0	0	0	0	0	0	0	0	0	0	0	0	0	0	0	0	0	0	0	0	0	0	0	0	0	0	0.476	0	0	0	0	0	0	0	0	0	0	0	0	0
9_4	0	0	0	0	0	0	0	0	0	0.539	0	0	0	0	0	0	0	0	0	0	0	0	0	0	0	0	0	0	0	0	0	0	0.084	0	0	0	0	0	0	0	0	0	0	0	0	0	0	0	0
9_4s	0	0	0	0	0	0	0	0	0	0	0.539	0	0	0	0	0	0	0	0	0	0	0	0	0	0	0	0	0	0	0	0	0	0	0	0	0.084	0	0	0	0	0	0	0	0	0	0	0	0	0
9_5	0	0	0	0	0	0	0	0	0	0	0	0.421	0	0	0	0	0	0	0	0	0	0	0	0	0	0	0	0	0	0	0	0	0	0	0.367	0	0.059	0	0	0	0	0	0	0	0	0	0	0	0
9_5s	0	0	0	0	0	0	0	0	0.42	0	0	0	0	0	0	0	0	0	0	0	0	0	0	0	0	0	0	0	0	0	0	0	0	0.368	0	0	0	0.059	0	0	0	0	0	0	0	0	0	0	0
9_6	0	0	0	0	0	0	0	0	0	0	0	0	0	0	0	0	0	0	0	0	0	0	0	0	0	0	0	0	0	0	0	0	0	0	0	0	0	0	0	0	0	0	0	0	0	0	0	0	0
9_6s	0	0	0	0	0	0	0	0	0	0	0	0	0	0	0	0	0	0	0	0	0	0	0	0	0	0	0	0	0	0	0	0	0	0	0	0	0	0	0	0	0	0	0	0	0	0	0	0	0
9_7	0	0	0	0	0	0	0	0	0	0	0	0	0	0	0	0	0	0	0.305	0	0	0	0	0	0	0	0	0	0	0	0	0	0.058	0	0	0	0	0	0	0	0	0	0	0	0	0	0	0	0
9_7s	0	0	0	0	0	0	0	0	0	0	0	0	0	0	0	0	0	0	0	0	0	0.305	0	0	0	0	0	0	0	0	0	0	0	0	0	0.059	0	0	0	0	0	0	0	0	0	0	0	0	0
9_8	0	0	0.082	0	0	0	0	0	0	0	0	0.048	0	0	0	0	0	0	0.276	0	0	0	0	0	0	0	0	0	0	0	0	0	0	0	0	0	0	0	0	0	0	0	0.001	0	0	0	0	0	0
9_8s	0	0	0	0.081	0	0	0	0	0.048	0	0	0	0	0	0	0	0	0	0	0	0	0.277	0	0	0	0	0	0	0	0	0	0	0	0	0	0	0	0	0	0	0	0	0	0.001	0	0	0	0	0
9_9	0	0	0	0	0	0	0	0	0	0	0	0	0	0	0	0	0	0	0	0	0	0	0	0	0	0	0	0	0	0	0	0	0	0	0	0	0	0	0	0	0	0	0	0	0.157	0	0	0	0
9_9s	0	0	0	0	0	0	0	0	0	0	0	0	0	0	0	0	0	0	0	0	0	0	0	0	0	0	0	0	0	0	0	0	0	0	0	0	0	0	0	0	0	0	0	0	0	0	0	0.155	0
9_10	0	0	0	0	0	0	0	0	0	0	0	0	0	0	0	0	0	0	0	0	0	0	0	0	0	0	0	0	0	0	0	0	0	0	0	0	0.76	0	0	0	0	0	0	0	0.005	0	0	0	0
9_10s	0	0	0	0	0	0	0	0	0	0	0	0	0	0	0	0	0	0	0	0	0	0	0	0	0	0	0	0	0	0	0	0	0	0	0	0	0	0.761	0	0	0	0	0	0	0	0	0	0.005	0
9_11	0	0	0	0	0	0	0	0	0	0	0	0	0	0	0	0	0	0	0	0	0	0	0	0	0	0	0	0	0	0	0	0	0.099	0	0	0	0	0	0	0.01	0	0	0	0	0	0	0	0	0
9_11s	0	0	0	0	0	0	0	0	0	0	0	0	0	0	0	0	0	0	0	0	0	0	0	0	0	0	0	0	0	0	0	0	0	0	0	0.099	0	0	0	0	0.01	0	0	0	0	0	0	0	0
9_12	0	0	0.1	0	0	0	0	0	0	0	0	0	0	0	0	0	0.516	0	0	0	0	0	0	0	0	0	0	0	0	0	0	0	0	0	0	0	0.077	0	0	0	0	0	0	0	0	0	0	0	0
9_12s	0	0	0	0.1	0	0	0	0	0	0	0	0	0	0	0	0	0	0.517	0	0	0	0	0	0	0	0	0	0	0	0	0	0	0	0	0	0	0	0.076	0	0	0	0	0	0	0	0	0	0	0.117
9_13	0	0	0	0	0	0	0	0	0	0	0	0	0	0	0	0	0	0	0	0	0	0	0	0	0	0	0	0	0	0	0	0	0	0	0	0	0.486	0	0	0	0	0	0	0	0	0	0	0	0
9_13s	0	0	0	0	0	0	0	0	0	0	0	0	0	0	0	0	0	0	0	0	0	0	0	0	0	0	0	0	0	0	0	0	0	0	0	0	0	0.486	0	0	0	0	0	0	0	0	0	0	0.118
9_14	0	0	0.078	0.001	0	0	0	0	0	0	0	0	0	0	0	0	0.005	0.466	0	0.001	0	0	0	0	0	0	0	0	0	0	0	0	0	0	0	0	0	0	0	0	0	0	0	0	0	0	0	0	0
9_14s	0	0	0.001	0.078	0	0	0	0	0	0	0	0	0	0	0	0	0.465	0.005	0	0	0.001	0	0	0	0	0	0	0	0	0	0	0	0	0	0	0	0	0	0	0	0	0	0	0	0	0	0	0	0
9_15	0	0	0	0	0	0	0	0	0	0	0	0.086	0	0	0	0	0	0	0	0	0	0	0	0	0	0	0	0	0	0	0	0	0	0	0	0	0	0	0	0.092	0	0	0.108	0	0	0	0	0	0
9_15s	0	0	0	0	0	0	0	0	0.085	0	0	0	0	0	0	0	0	0	0	0	0	0	0	0	0	0	0	0	0	0	0	0	0	0	0	0	0	0	0	0	0.092	0	0	0.109	0	0	0	0	0
9_16	0	0	0	0	0	0	0	0	0	0	0	0	0	0	0	0	0	0	0	0	0	0	0	0	0	0	0	0	0	0	0	0	0	0	0	0	0	0	0	0	0	0	0	0	0	0	0	0	0
9_16s	0	0	0	0	0	0	0	0	0	0	0	0	0	0	0	0	0	0	0	0	0	0	0	0	0	0	0	0	0	0	0	0	0	0	0	0	0	0	0	0	0	0	0	0	0	0	0	0	0
9_17	0	0	0	0	0	0	0	0	0	0	0	0.008	0	0	0	0	0	0	0	0	0	0	0	0	0	0	0	0	0	0	0	0	0	0	0	0	0	0	0	0	0	0	0.001	0	0	0	0	0	0
9_17s	0	0	0	0	0	0	0	0	0.008	0	0	0	0	0	0	0	0	0	0	0	0	0	0	0	0	0	0	0	0	0	0	0	0	0	0	0	0	0	0	0	0	0	0	0.001	0	0	0	0	0
9_18	0	0	0	0	0	0	0	0	0	0	0	0	0	0	0	0	0	0	0	0	0	0	0	0	0	0	0	0	0	0	0	0	0.008	0	0	0	0	0	0	0.453	0	0	0	0	0.013	0	0	0	0
9_18s	0	0	0	0	0	0	0	0	0	0	0	0	0	0	0	0	0	0	0	0	0	0	0	0	0	0	0	0	0	0	0	0	0	0	0	0.008	0	0	0	0	0.453	0	0	0	0	0	0	0.013	0
9_19	0	0	0.001	0.079	0	0	0	0	0	0	0	0.009	0	0	0	0	0	0	0	0	0	0	0	0	0	0	0	0	0	0	0	0	0	0	0	0	0	0	0	0	0	0	0.001	0.091	0	0	0	0	0
9_19s	0	0	0.078	0.001	0	0	0	0	0.008	0	0	0	0	0	0	0	0	0	0	0	0	0	0	0	0	0	0	0	0	0	0	0	0	0	0	0	0	0	0	0	0	0	0.091	0.001	0	0	0	0	0
9_20	0	0	0	0	0	0	0	0	0	0	0	0	0	0	0	0	0	0	0.001	0	0	0	0	0	0	0	0	0	0	0	0	0	0.086	0	0	0	0	0	0	0.026	0	0	0	0	0.173	0	0	0	0
9_20s	0	0	0	0	0	0	0	0	0	0	0	0	0	0	0	0	0	0	0	0	0	0.001	0	0	0	0	0	0	0	0	0	0	0	0	0	0.085	0	0	0	0	0.026	0	0	0	0	0	0	0.173	0
9_21	0	0	0.001	0	0	0	0	0	0	0.006	0	0	0	0	0	0	0	0	0.001	0	0	0	0	0	0	0	0	0	0	0	0	0	0	0	0	0	0.077	0	0	0	0	0.402	0	0	0	0	0	0	0
9_21s	0	0	0	0.001	0	0	0	0	0	0	0.006	0	0	0	0	0	0	0	0	0	0	0.001	0	0	0	0	0	0	0	0	0	0	0	0	0	0	0	0.077	0.404	0	0	0	0	0	0	0	0	0	0
9_22	0	0	0	0	0	0	0	0	0	0.018	0	0	0	0	0	0	0.08	0	0	0	0	0	0	0	0	0	0	0	0	0	0	0	0	0	0	0	0	0	0	0	0	0.007	0	0	0	0	0	0	0
9_22s	0	0	0	0	0	0	0	0	0	0	0.017	0	0	0	0	0	0	0.08	0	0	0	0	0	0	0	0	0	0	0	0	0	0	0	0	0	0	0	0	0.007	0	0	0	0	0	0	0	0	0	0
9_23	0	0	0	0	0	0	0	0	0	0	0	0	0	0	0	0	0	0	0	0	0	0	0	0	0	0	0	0	0	0	0	0	0	0	0	0	0	0	0	0	0	0	0	0	0	0	0	0	0
9_23s	0	0	0	0	0	0	0	0	0	0	0	0	0	0	0	0	0	0	0	0	0	0	0	0	0	0	0	0	0	0	0	0	0	0	0	0	0	0	0	0	0	0	0	0	0	0	0	0	0
9_24	0	0	0.033	0	0	0	0	0	0	0	0	0	0	0	0	0	0.062	0	0	0	0	0	0	0	0	0	0	0	0	0	0	0	0	0	0	0	0	0	0	0	0	0	0	0	0	0	0	0	0
9_24s	0	0	0	0.032	0	0	0	0	0	0	0	0	0	0	0	0	0	0.062	0	0	0	0	0	0	0	0	0	0	0	0	0	0	0	0	0	0	0	0	0	0	0	0	0	0	0	0	0	0	0
9_25	0	0	0.053	0	0	0	0	0	0	0	0	0.01	0	0	0	0	0	0	0	0	0	0	0	0	0	0	0	0	0	0	0	0	0	0	0.015	0	0.051	0	0	0	0	0	0	0	0	0	0	0	0
9_25s	0	0	0	0.053	0	0	0	0	0.01	0	0	0	0	0	0	0	0	0	0	0	0	0	0	0	0	0	0	0	0	0	0	0	0	0.015	0	0	0	0.051	0	0	0	0	0	0	0	0	0	0	0
9_26	0	0	0.001	0	0	0	0	0	0	0	0	0.02	0	0	0	0	0	0	0	0.001	0	0	0	0	0	0	0	0	0	0	0	0	0	0	0	0	0	0	0	0	0	0	0	0	0	0	0	0	0
9_26s	0	0	0	0.001	0	0	0	0	0.02	0	0	0	0	0	0	0	0	0	0	0	0.001	0	0	0	0	0	0	0	0	0	0	0	0	0	0	0	0	0	0	0	0	0	0	0	0	0	0	0	0
9_27	0.033	0	0	0.001	0	0	0	0	0	0	0	0	0	0	0	0	0	0	0	0.001	0	0	0	0	0	0	0	0	0	0	0	0	0	0	0	0	0	0	0	0	0	0	0.001	0	0	0	0	0	0
9_27s	0.033	0	0	0	0	0	0	0	0	0	0	0	0	0	0	0	0	0	0	0	0	0	0	0	0	0	0	0	0	0	0	0	0	0	0	0	0	0	0	0	0	0	0	0.001	0	0	0	0	0
9_28	0	0	0	0	0	0	0	0	0	0.048	0	0	0	0	0	0	0.101	0	0	0	0	0	0	0	0	0	0	0	0	0	0	0	0	0	0	0	0	0	0	0	0	0	0	0	0	0	0	0	0
9_28s	0	0	0	0	0	0	0	0	0	0	0.048	0	0	0	0	0	0	0.101	0	0	0	0	0	0	0	0	0	0	0	0	0	0	0	0	0	0	0	0	0	0	0	0	0	0	0	0	0	0	0
9_29	0	0	0.115	0	0	0	0	0	0	0.048	0	0	0	0	0	0	0.035	0	0	0	0	0	0	0	0	0	0	0	0	0	0	0	0	0	0	0	0	0	0	0	0	0	0	0	0	0	0	0	0
9_29s	0	0	0	0.115	0	0	0	0	0	0	0.048	0	0	0	0	0	0	0.035	0	0	0	0	0	0	0	0	0	0	0	0	0	0	0	0	0	0	0	0	0	0	0	0	0	0	0	0	0	0	0
9_30	0	0	0.02	0	0	0	0	0	0	0	0	0	0	0	0	0	0.029	0.072	0	0	0	0	0	0	0	0	0	0	0	0	0	0	0	0	0	0	0	0	0	0	0	0.044	0	0	0	0	0.024	0	0
9_30s	0	0	0	0.02	0	0	0	0	0	0	0	0	0	0	0	0	0.072	0.029	0	0	0	0	0	0	0	0	0	0	0	0	0	0	0	0	0	0	0	0	0.044	0	0	0	0	0	0	0.024	0	0	0
9_31	0	0	0	0	0	0	0	0	0	0	0	0.015	0	0	0	0	0	0	0.001	0	0	0	0	0	0	0	0	0	0	0	0	0	0	0	0	0	0	0	0	0	0	0	0	0	0	0	0	0	0
9_31s	0	0	0	0	0	0	0	0	0.015	0	0	0	0	0	0	0	0	0	0	0	0	0.001	0	0	0	0	0	0	0	0	0	0	0	0	0	0	0	0	0	0	0	0	0	0	0	0	0	0	0
9_32	0	0	0.031	0	0	0	0	0	0	0.029	0	0	0	0	0	0	0.015	0	0	0.012	0	0	0	0	0	0	0	0	0	0	0	0	0	0	0	0	0	0	0	0	0	0	0.008	0	0	0	0	0	0
9_32s	0	0	0	0.031	0	0	0	0	0	0	0.028	0	0	0	0	0	0	0.014	0	0	0.012	0	0	0	0	0	0	0	0	0	0	0	0	0	0	0	0	0	0	0	0	0	0	0.009	0	0	0	0	0
9_33	0	0	0	0.034	0	0	0	0	0	0	0	0	0	0	0	0	0.008	0.051	0	0	0.014	0	0	0	0	0	0	0	0	0	0	0	0	0	0	0	0	0	0	0	0	0	0.01	0	0	0	0	0	0
9_33s	0	0	0.034	0	0	0	0	0	0	0	0	0	0	0	0	0	0.051	0.008	0	0.014	0	0	0	0	0	0	0	0	0	0	0	0	0	0	0	0	0	0	0	0	0	0	0	0.01	0	0	0	0	0
9_34	0	0	0	0	0	0	0	0	0	0	0	0	0	0	0	0	0	0.032	0	0	0	0	0	0	0	0	0	0	0	0	0	0	0	0	0	0	0	0	0	0	0	0	0	0	0	0	0	0	0
9_34s	0	0	0	0	0	0	0	0	0	0	0	0	0	0	0	0	0.031	0	0	0	0	0	0	0	0	0	0	0	0	0	0	0	0	0	0	0	0	0	0	0	0	0	0	0	0	0	0	0	0
9_35	0	0	0	0	0	0	0	0	0	0	0	0	0	0	0	0	0	0	0	0	0	0	0	0	0	0	0	0	0	0	0	0	0	0	0.951	0	0	0	0	0	0	0	0	0	0	0	0	0	0
9_35s	0	0	0	0	0	0	0	0	0	0	0	0	0	0	0	0	0	0	0	0	0	0	0	0	0	0	0	0	0	0	0	0	0	0.952	0	0	0	0	0	0	0	0	0	0	0	0	0	0	0.022
9_36	0	0	0	0	0	0	0	0	0	0.027	0	0	0	0	0	0	0	0	0	0	0	0	0	0	0	0	0	0	0	0	0	0	0	0	0	0	0.064	0	0	0	0	0	0	0	0	0	0	0	0
9_36s	0	0	0	0	0	0	0	0	0	0	0.027	0	0	0	0	0	0	0	0	0	0	0	0	0	0	0	0	0	0	0	0	0	0	0	0	0	0	0.063	0	0	0	0	0	0	0	0	0	0	0.032
9_37	0	0	0	0	0	0	0	0	0	0	0	0	0	0	0	0	0	0	0	0	0	0	0	0	0	0	0	0	0	0	0	0	0	0	0	0	0	0	0.358	0	0	0.019	0	0	0	0	0.006	0	0
9_37s	0	0	0	0	0	0	0	0	0	0	0	0	0	0	0	0	0	0	0	0	0	0	0	0	0	0	0	0	0	0	0	0	0	0	0	0	0	0	0.018	0	0	0.359	0	0	0	0.006	0	0	0
9_38	0	0	0	0	0	0	0	0	0	0	0	0	0	0	0	0	0	0	0	0	0	0	0	0	0	0	0	0	0	0	0	0	0	0	0	0	0	0	0	0	0	0	0	0	0	0	0	0	0
9_38s	0	0	0	0	0	0	0	0	0	0	0	0	0	0	0	0	0	0	0	0	0	0	0	0	0	0	0	0	0	0	0	0	0	0	0	0	0	0	0	0	0	0	0	0	0	0	0	0	0
9_39	0	0	0	0	0	0	0	0	0	0	0	0	0	0	0	0	0	0	0	0	0	0	0	0	0	0	0	0	0	0	0	0	0	0	0	0	0	0	0	0.024	0	0	0	0	0	0	0	0	0
9_39s	0	0	0	0	0	0	0	0	0	0	0	0	0	0	0	0	0	0	0	0	0	0	0	0	0	0	0	0	0	0	0	0	0	0	0	0	0	0	0	0	0.023	0	0	0	0	0	0	0	0
9_40	0	0	0	0	0	0	0	0	0	0	0	0	0	0	0	0	0	0	0	0	0	0	0	0	0	0	0	0	0	0	0	0	0	0	0	0	0	0	0	0	0	0	0	0	0	0	0	0	0
9_40s	0	0	0	0	0	0	0	0	0	0	0	0	0	0	0	0	0	0	0	0	0	0	0	0	0	0	0	0	0	0	0	0	0	0	0	0	0	0	0	0	0	0	0	0	0	0	0	0	0
9_41	0.034	0	0	0	0	0	0	0	0	0	0	0	0	0	0	0	0	0	0	0	0	0	0	0	0	0	0	0	0	0	0	0	0	0	0	0	0	0	0	0	0	0	0	0	0	0	0	0	0
9_41s	0.034	0	0	0	0	0	0	0	0	0	0	0	0	0	0	0	0	0	0	0	0	0	0	0	0	0	0	0	0	0	0	0	0	0	0	0	0	0	0	0	0	0	0	0	0	0	0	0	0
9_42	0	0	0.541	0	0	0	0	0	0	0	0	0.201	0	0	0	0	0	0	0	0	0	0	0	0	0	0	0	0	0	0	0	0	0	0	0	0	0	0	0	0	0	0	0	0	0	0	0	0	0
9_42s	0	0	0	0.542	0	0	0	0	0.201	0	0	0	0	0	0	0	0	0	0	0	0	0	0	0	0	0	0	0	0	0	0	0	0	0	0	0	0	0	0	0	0	0	0	0	0	0	0	0	0
9_43	0	0	0	0	0	0	0	0	0	0.082	0	0	0	0	0	0	0	0	0	0	0	0	0	0	0	0	0	0	0	0	0	0	0	0	0	0	0.019	0	0	0	0	0	0	0	0	0	0	0	0
9_43s	0	0	0	0	0	0	0	0	0	0	0.081	0	0	0	0	0	0	0	0	0	0	0	0	0	0	0	0	0	0	0	0	0	0	0	0	0	0	0.019	0	0	0	0	0	0	0	0	0	0	0
9_44	0	0	0.099	0.282	0	0	0	0	0	0	0	0.023	0	0	0	0	0	0	0	0	0	0	0	0	0	0	0	0	0	0	0	0	0	0	0	0	0	0	0	0	0	0	0	0	0	0	0	0	0
9_44s	0	0	0.28	0.098	0	0	0	0	0.023	0	0	0	0	0	0	0	0	0	0	0	0	0	0	0	0	0	0	0	0	0	0	0	0	0	0	0	0	0	0	0	0	0	0	0	0	0	0	0	0
9_45	0	0	0.058	0	0	0	0	0	0	0	0	0.434	0	0	0	0	0	0	0	0	0	0	0	0	0	0	0	0	0	0	0	0	0	0	0.13	0	0.019	0	0	0	0	0	0	0	0	0	0	0	0
9_45s	0	0	0	0.058	0	0	0	0	0.437	0	0	0	0	0	0	0	0	0	0	0	0	0	0	0	0	0	0	0	0	0	0	0	0	0.13	0	0	0	0.018	0	0	0	0	0	0	0	0	0	0	0
9_46	0.702	0	0	0	0	0	0	0	0	0	0	0	0	0	0	0	0	0	0	0.02	0	0	0	0	0	0	0	0	0	0	0	0	0	0	0.269	0	0	0	0	0	0	0	0	0	0	0	0	0	0
9_46s	0.702	0	0	0	0	0	0	0	0	0	0	0	0	0	0	0	0	0	0	0	0.02	0	0	0	0	0	0	0	0	0	0	0	0	0.269	0	0	0	0	0	0	0	0	0	0	0	0	0	0	0
9_47	0	0	0	0	0	0	0	0	0	0	0	0	0	0	0	0	0	0	0	0.003	0	0	0	0	0	0	0	0	0	0	0	0	0	0	0.017	0	0	0	0	0	0	0	0	0	0	0	0	0	0
9_47s	0	0	0	0	0	0	0	0	0	0	0	0	0	0	0	0	0	0	0	0	0.003	0	0	0	0	0	0	0	0	0	0	0	0	0.018	0	0	0	0	0	0	0	0	0	0	0	0	0	0	0
9_48	0	0	0	0	0	0	0	0	0	0	0	0	0	0	0	0	0	0	0.057	0	0	0	0	0	0	0	0	0	0	0	0	0	0	0	0	0	0	0	0	0	0	0.838	0	0	0	0	0	0	0
9_48s	0	0	0	0	0	0	0	0	0	0	0	0	0	0	0	0	0	0	0	0	0	0.057	0	0	0	0	0	0	0	0	0	0	0	0	0	0	0	0	0.838	0	0	0	0	0	0	0	0	0	0
9_49	0	0	0	0	0	0	0	0	0	0	0	0	0	0	0	0	0	0	0	0	0	0	0	0	0	0	0	0	0	0	0	0	0	0	0	0	0.874	0	0	0	0	0	0	0	0	0	0	0	0
9_49s	0	0	0	0	0	0	0	0	0	0	0	0	0	0	0	0	0	0	0	0	0	0	0	0	0	0	0	0	0	0	0	0	0	0	0	0	0	0.875	0	0	0	0	0	0	0	0	0	0	0
9_2_1a	0	0	0	0	0.726	0	0	0.055	0	0	0	0	0	0	0	0	0	0	0	0	0	0	0	0	0	0	0	0	0.058	0	0	0	0	0	0	0	0	0	0	0	0	0	0	0	0	0	0	0	0
9_2_1b	0	0	0	0	0	0	0	0	0	0	0	0	0	0	0	0	0	0	0	0	0	0	0	0	0	0	0	0	0	0	0	0	0	0	0	0	0	0	0	0	0	0	0	0	0	0	0	0	0
9_2_1c	0	0	0	0	0	0	0	0	0	0	0	0	0	0	0	0	0	0	0	0	0	0	0	0	0	0	0	0	0	0	0	0	0	0	0	0	0	0	0	0	0	0	0	0	0	0	0	0	0
9_2_1d	0	0	0	0	0	0.726	0	0.055	0	0	0	0	0	0	0	0	0	0	0	0	0	0	0	0	0	0	0	0	0.06	0	0	0	0	0	0	0	0	0	0	0	0	0	0	0	0	0	0	0	0
9_2_2a	0	0	0	0	0	0	0	0.585	0	0	0	0	0.001	0	0	0	0	0	0	0	0	0	0	0	0	0	0.055	0	0	0	0	0	0	0	0	0	0	0	0	0	0	0	0	0	0	0	0	0	0
9_2_2b	0	0	0	0	0	0	0	0	0	0	0	0	0	0	0	0.033	0	0	0	0	0	0	0	0	0	0	0	0	0	0	0	0	0	0	0	0	0	0	0	0	0	0	0	0	0	0	0	0	0
9_2_2c	0	0	0	0	0	0	0	0	0	0	0	0	0	0	0.035	0	0	0	0	0	0	0	0	0	0	0	0	0	0	0	0	0	0	0	0	0	0	0	0	0	0	0	0	0	0	0	0	0	0
9_2_2d	0	0	0	0	0	0	0	0.591	0	0	0	0	0	0.002	0	0	0	0	0	0	0	0	0	0	0	0	0	0.056	0	0	0	0	0	0	0	0	0	0	0	0	0	0	0	0	0	0	0	0	0
9_2_3a	0	0	0	0	0.107	0	0	0.086	0	0	0	0	0	0	0.579	0	0	0	0	0	0	0	0	0	0	0	0	0	0	0	0	0	0	0	0	0	0	0	0	0	0	0	0	0	0	0	0	0	0
9_2_3b	0	0	0	0	0.114	0	0	0	0	0	0	0	0	0	0	0	0	0	0	0	0	0	0	0	0	0	0	0	0	0	0	0	0	0	0	0	0	0	0	0	0	0	0	0	0	0	0	0	0
9_2_3c	0	0	0	0	0	0.114	0	0	0	0	0	0	0	0	0	0	0	0	0	0	0	0	0	0	0	0	0	0	0	0	0	0	0	0	0	0	0	0	0	0	0	0	0	0	0	0	0	0	0
9_2_3d	0	0	0	0	0	0.107	0	0.088	0	0	0	0	0	0	0	0.581	0	0	0	0	0	0	0	0	0	0	0	0	0	0	0	0	0	0	0	0	0	0	0	0	0	0	0	0	0	0	0	0	0
9_2_4a	0	0	0	0	0.085	0	0	0	0	0	0	0	0.605	0	0	0	0	0	0	0	0	0	0	0	0	0	0	0	0	0	0	0	0	0	0	0	0	0	0	0	0	0	0	0	0	0	0	0	0
9_2_4c	0	0	0	0	0	0.085	0	0	0	0	0	0	0	0.607	0	0	0	0	0	0	0	0	0	0	0	0	0	0	0	0	0	0	0	0	0	0	0	0	0	0	0	0	0	0	0	0	0	0	0
9_2_5a	0	0.04	0	0	0	0	0	0	0	0	0	0	0	0	0	0	0	0	0	0	0	0	0	0	0	0	0	0	0	0	0	0	0	0	0	0	0	0	0	0	0	0	0	0	0	0	0	0	0
9_2_5c	0	0.074	0	0	0	0	0	0	0	0	0	0	0	0	0.468	0	0	0	0	0	0	0	0	0	0	0.346	0	0	0	0	0	0	0	0	0	0	0	0	0	0	0	0	0	0	0	0	0	0	0
9_2_6a	0	0.077	0	0	0	0	0	0	0	0	0	0	0	0	0	0	0	0	0	0	0	0	0	0	0	0	0	0	0	0	0	0.454	0	0	0	0	0	0	0	0	0	0	0	0	0	0	0	0	0
9_2_6b	0	0	0	0	0	0	0	0	0	0	0	0	0	0	0	0	0	0	0	0	0	0	0	0	0	0	0.426	0	0	0	0	0	0	0	0	0	0	0	0	0	0	0	0	0	0	0	0	0	0
9_2_6c	0	0	0	0	0	0	0	0	0	0	0	0	0	0	0	0	0	0	0	0	0	0	0	0	0	0	0	0.425	0	0	0	0	0	0	0	0	0	0	0	0	0	0	0	0	0	0	0	0	0
9_2_6d	0	0.077	0	0	0	0	0	0	0	0	0	0	0	0	0	0	0	0	0	0	0	0	0	0	0	0	0	0	0	0	0	0.453	0	0	0	0	0	0	0	0	0	0	0	0	0	0	0	0	0
9_2_7a	0	0	0	0	0	0.044	0	0	0	0	0	0	0	0	0	0	0	0	0	0	0	0	0	0	0	0	0	0.011	0.435	0	0	0	0	0	0	0	0	0	0	0	0	0	0	0	0	0	0	0	0
9_2_7b	0	0	0	0	0	0	0	0	0	0	0	0	0	0	0	0	0	0	0	0	0	0	0	0	0	0	0	0	0	0	0	0	0	0	0	0	0	0	0	0	0	0	0	0	0	0	0	0	0
9_2_7c	0	0	0	0	0	0	0	0	0	0	0	0	0	0	0	0	0	0	0	0	0	0	0	0	0	0	0	0	0	0	0	0	0	0	0	0	0	0	0	0	0	0	0	0	0	0	0	0	0
9_2_7d	0	0	0	0	0.045	0	0	0	0	0	0	0	0	0	0	0	0	0	0	0	0	0	0	0	0	0	0.011	0	0.436	0	0	0	0	0	0	0	0	0	0	0	0	0	0	0	0	0	0	0	0
9_2_8a	0	0.091	0	0	0	0	0	0	0	0	0	0	0	0	0	0	0	0	0	0	0	0	0	0	0	0.005	0	0	0.042	0	0	0	0	0	0	0	0	0	0	0	0	0	0	0	0	0	0	0	0
9_2_8b	0	0.084	0	0	0	0	0	0	0	0	0	0	0	0	0	0	0	0	0	0	0	0	0	0	0.44	0	0	0	0	0	0	0	0	0	0	0	0	0	0	0	0	0	0	0	0	0	0	0	0
9_2_8c	0	0.083	0	0	0	0	0	0	0	0	0	0	0	0	0	0	0	0	0	0	0	0	0	0	0	0.443	0	0	0	0	0	0	0	0	0	0	0	0	0	0	0	0	0	0	0	0	0	0	0
9_2_8d	0	0.092	0	0	0	0	0	0	0	0	0	0	0	0	0	0	0	0	0	0	0	0	0	0	0.005	0	0	0	0.042	0	0	0	0	0	0	0	0	0	0	0	0	0	0	0	0	0	0	0	0
9_2_9a	0	0	0	0	0	0	0	0.027	0	0	0	0	0	0	0	0	0	0	0	0	0	0	0	0	0	0	0.454	0	0	0	0	0	0	0	0	0	0	0	0	0	0	0	0	0	0	0	0	0	0
9_2_9c	0	0	0	0	0	0	0	0.026	0	0	0	0	0	0	0	0	0	0	0	0	0	0	0	0	0	0	0	0.455	0	0	0	0	0	0	0	0	0	0	0	0	0	0	0	0	0	0	0	0	0
9_2_10a	0	0	0	0	0.12	0	0	0	0	0	0	0	0	0	0	0	0	0	0	0	0	0	0	0	0	0	0.071	0	0	0	0	0	0	0	0	0	0	0	0	0	0	0	0	0	0	0	0	0	0
9_2_10c	0	0	0	0	0	0.117	0	0	0	0	0	0	0	0	0	0	0	0	0	0	0	0	0	0	0	0	0	0.073	0	0	0	0	0	0	0	0	0	0	0	0	0	0	0	0	0	0	0	0	0
9_2_11a	0	0.013	0	0	0	0	0	0	0	0	0	0	0	0	0	0	0	0	0	0	0	0	0	0	0.01	0	0.067	0	0.088	0	0	0	0	0	0	0	0	0	0	0	0	0	0	0	0	0	0	0	0
9_2_11b	0	0	0	0	0.027	0	0	0	0	0	0	0	0.029	0	0	0	0	0	0	0	0	0	0	0	0	0	0	0	0	0	0	0	0	0	0	0	0	0	0	0	0	0	0	0	0	0	0	0	0
9_2_11c	0	0	0	0	0	0.027	0	0	0	0	0	0	0	0.029	0	0	0	0	0	0	0	0	0	0	0	0	0	0	0	0	0	0	0	0	0	0	0	0	0	0	0	0	0	0	0	0	0	0	0
9_2_11d	0	0.013	0	0	0	0	0	0	0	0	0	0	0	0	0	0	0	0	0	0	0	0	0	0	0	0.011	0	0.065	0.087	0	0	0	0	0	0	0	0	0	0	0	0	0	0	0	0	0	0	0	0
9_2_12a	0	0.01	0	0	0	0	0	0	0	0	0	0	0	0	0	0	0	0	0	0	0	0	0	0	0	0	0	0.017	0	0	0	0	0	0	0	0	0	0	0	0	0	0	0	0	0	0	0	0	0
9_2_12b	0	0.017	0	0	0	0	0	0	0	0	0	0	0	0	0	0	0	0	0	0	0	0	0	0	0	0	0.079	0	0	0	0	0	0	0	0	0	0	0	0	0	0	0	0	0	0	0	0	0	0
9_2_12c	0	0.016	0	0	0	0	0	0	0	0	0	0	0	0	0	0	0	0	0	0	0	0	0	0	0	0	0	0.08	0	0	0	0	0	0	0	0	0	0	0	0	0	0	0	0	0	0	0	0	0
9_2_12d	0	0.01	0	0	0	0	0	0	0	0	0	0	0	0	0	0	0	0	0	0	0	0	0	0	0	0	0.017	0	0	0	0	0	0	0	0	0	0	0	0	0	0	0	0	0	0	0	0	0	0
9_2_13a	0	0	0	0	0	0	0	0	0	0	0	0	0	0	0	0	0	0	0	0	0	0	0	0	0	0	0	0	0	0	0.19	0	0	0	0	0	0	0	0	0	0	0	0	0	0	0	0	0	0
9_2_13c	0	0	0	0	0	0	0	0	0	0	0	0	0	0	0	0	0	0	0	0	0	0	0	0	0	0	0	0	0	0.198	0	0	0	0	0	0	0	0	0	0	0	0	0	0	0	0	0	0	0
9_2_14a	0	0	0	0	0	0	0	0	0	0	0	0	0	0	0	0	0	0	0	0	0	0	0	0	0	0	0	0	0	0	0	0	0	0	0	0	0	0	0	0	0	0	0	0	0	0	0	0	0
9_2_14b	0	0.084	0	0	0	0	0	0	0	0	0	0	0	0	0	0	0	0	0	0	0	0	0	0	0	0	0	0	0	0	0	0.388	0	0	0	0	0	0	0	0	0	0	0	0	0	0	0	0	0
9_2_14c	0	0.087	0	0	0	0	0	0	0	0	0	0	0	0	0	0	0	0	0	0	0	0	0	0	0	0	0	0	0	0	0	0.377	0	0	0	0	0	0	0	0	0	0	0	0	0	0	0	0	0
9_2_14d	0	0	0	0	0	0	0	0	0	0	0	0	0	0	0	0	0	0	0	0	0	0	0	0	0	0	0	0	0	0	0	0	0	0	0	0	0	0	0	0	0	0	0	0	0	0	0	0	0
9_2_15a	0	0	0	0	0	0.207	0	0	0	0	0	0	0	0.104	0	0	0	0	0	0	0	0	0	0	0	0	0	0	0	0	0	0	0	0	0	0	0	0	0	0	0	0	0	0	0	0	0	0	0
9_2_15c	0	0	0	0	0.212	0	0	0	0	0	0	0	0.099	0	0	0	0	0	0	0	0	0	0	0	0	0	0	0	0	0	0	0	0	0	0	0	0	0	0	0	0	0	0	0	0	0	0	0	0
9_2_16a	0	0	0	0	0	0	0	0	0	0	0	0	0	0	0	0	0	0	0	0	0	0	0	0	0	0	0	0	0	0	0	0	0	0	0	0	0	0	0	0	0	0	0	0	0	0	0	0	0
9_2_16b	0	0	0	0	0	0.353	0	0	0	0	0	0	0	0	0	0	0	0	0	0	0	0	0	0	0	0	0	0	0.097	0	0	0	0	0	0	0	0	0	0	0	0	0	0	0	0	0	0	0	0
9_2_16c	0	0	0	0	0.347	0	0	0	0	0	0	0	0	0	0	0	0	0	0	0	0	0	0	0	0	0	0	0	0.098	0	0	0	0	0	0	0	0	0	0	0	0	0	0	0	0	0	0	0	0
9_2_16d	0	0	0	0	0	0	0	0	0	0	0	0	0	0	0	0	0	0	0	0	0	0	0	0	0	0	0	0	0	0	0	0	0	0	0	0	0	0	0	0	0	0	0	0	0	0	0	0	0
9_2_17a	0	0	0	0	0	0	0	0	0	0	0	0	0	0	0	0	0	0	0	0	0	0	0	0	0	0	0	0	0	0	0	0	0	0	0	0	0	0	0	0	0	0	0	0	0	0	0	0	0
9_2_17b	0	0.149	0	0	0	0	0	0	0	0	0	0	0	0	0	0	0	0	0	0	0	0	0	0	0.065	0	0	0	0	0	0	0.277	0	0	0	0	0	0	0	0	0	0	0	0	0	0	0	0	0
9_2_17c	0	0.16	0	0	0	0	0	0	0	0	0	0	0	0	0	0	0	0	0	0	0	0	0	0	0	0.074	0	0	0	0	0	0.283	0	0	0	0	0	0	0	0	0	0	0	0	0	0	0	0	0
9_2_17d	0	0	0	0	0	0	0	0	0	0	0	0	0	0	0	0	0	0	0	0	0	0	0	0	0	0	0	0	0	0	0	0	0	0	0	0	0	0	0	0	0	0	0	0	0	0	0	0	0
9_2_18a	0	0	0	0	0	0	0	0	0	0	0	0	0	0	0	0.104	0	0	0	0	0	0	0	0	0	0	0	0	0	0	0.188	0	0	0	0	0	0	0	0	0	0	0	0	0	0	0	0	0	0
9_2_18c	0	0	0	0	0	0	0	0	0	0	0	0	0	0	0.094	0	0	0	0	0	0	0	0	0	0	0	0	0	0	0.183	0	0	0	0	0	0	0	0	0	0	0	0	0	0	0	0	0	0	0
9_2_19a	0	0	0	0	0	0	0	0	0	0	0	0	0	0.161	0	0	0	0	0	0	0	0	0	0	0	0	0	0	0	0	0	0	0	0	0	0	0	0	0	0	0	0	0	0	0	0	0	0	0
9_2_19b	0	0	0	0	0	0	0	0	0	0	0	0	0	0.626	0	0.05	0	0	0	0	0	0	0	0	0	0	0	0.072	0	0	0	0	0	0	0	0	0	0	0	0	0	0	0	0	0	0	0	0	0
9_2_19c	0	0	0	0	0	0	0	0	0	0	0	0	0.627	0	0.048	0	0	0	0	0	0	0	0	0	0	0	0.073	0	0	0	0	0	0	0	0	0	0	0	0	0	0	0	0	0	0	0	0	0	0
9_2_19d	0	0	0	0	0	0	0	0	0	0	0	0	0.16	0	0	0	0	0	0	0	0	0	0	0	0	0	0	0	0	0	0	0	0	0	0	0	0	0	0	0	0	0	0	0	0	0	0	0	0
9_2_20a	0	0	0	0	0	0	0	0	0	0	0	0	0.056	0	0.583	0	0	0	0	0	0	0	0	0	0	0	0	0	0	0	0	0	0	0	0	0	0	0	0	0	0	0	0	0	0	0	0	0	0
9_2_20b	0	0	0	0	0	0.082	0	0	0	0	0	0	0	0.138	0	0.059	0	0	0	0	0	0	0	0	0	0	0	0.079	0	0	0	0	0	0	0	0	0	0	0	0	0	0	0	0	0	0	0	0	0
9_2_20c	0	0	0	0	0.081	0	0	0	0	0	0	0	0.134	0	0.058	0	0	0	0	0	0	0	0	0	0	0	0.08	0	0	0	0	0	0	0	0	0	0	0	0	0	0	0	0	0	0	0	0	0	0
9_2_20d	0	0	0	0	0	0	0	0	0	0	0	0	0	0.055	0	0.583	0	0	0	0	0	0	0	0	0	0	0	0	0	0	0	0	0	0	0	0	0	0	0	0	0	0	0	0	0	0	0	0	0
9_2_21a	0	0	0	0	0	0	0	0	0	0	0	0	0	0	0	0.122	0	0	0	0	0	0	0	0	0	0	0	0.429	0	0	0	0	0	0	0	0	0	0	0	0	0	0	0	0	0	0	0	0	0
9_2_21b	0	0.057	0	0	0	0.082	0	0.048	0	0	0	0	0	0	0	0	0	0	0	0	0	0	0	0	0	0	0	0	0	0	0	0	0	0	0	0	0	0	0	0	0	0	0	0	0	0	0	0	0
9_2_21c	0	0.06	0	0	0.081	0	0	0.048	0	0	0	0	0	0	0	0	0	0	0	0	0	0	0	0	0	0	0	0	0	0	0	0	0	0	0	0	0	0	0	0	0	0	0	0	0	0	0	0	0
9_2_21d	0	0	0	0	0	0	0	0	0	0	0	0	0	0	0.124	0	0	0	0	0	0	0	0	0	0	0	0.43	0	0	0	0	0	0	0	0	0	0	0	0	0	0	0	0	0	0	0	0	0	0
9_2_22a	0	0.019	0	0	0	0	0	0	0	0	0	0	0	0	0	0.101	0	0	0	0	0	0	0	0	0	0.041	0	0.025	0.435	0	0	0	0	0	0	0	0	0	0	0	0	0	0	0	0	0	0	0	0
9_2_22b	0	0	0	0	0	0	0	0	0	0	0	0	0	0	0	0	0	0	0	0	0	0	0	0	0	0	0	0	0	0	0	0	0	0	0	0	0	0	0	0	0	0	0	0	0	0	0	0	0
9_2_22c	0	0	0	0	0	0	0	0	0	0	0	0	0	0	0	0	0	0	0	0	0	0	0	0	0	0	0	0	0	0	0	0	0	0	0	0	0	0	0	0	0	0	0	0	0	0	0	0	0
9_2_22d	0	0.021	0	0	0	0	0	0	0	0	0	0	0	0	0.101	0	0	0	0	0	0	0	0	0	0.041	0	0.025	0	0.434	0	0	0	0	0	0	0	0	0	0	0	0	0	0	0	0	0	0	0	0
9_2_23a	0	0	0	0	0	0.094	0	0	0	0	0	0	0	0	0	0	0	0	0	0	0	0	0	0	0	0	0	0	0	0	0	0	0	0	0	0	0	0	0	0	0	0	0	0	0	0	0	0	0
9_2_23b	0	0	0	0	0	0	0	0	0	0	0	0	0	0	0	0	0	0	0	0	0	0	0	0	0.687	0	0	0	0	0	0	0	0	0	0	0	0	0	0	0	0	0	0	0	0	0	0	0	0
9_2_23c	0	0	0	0	0	0	0	0	0	0	0	0	0	0	0	0	0	0	0	0	0	0	0	0	0	0.689	0	0	0	0	0	0	0	0	0	0	0	0	0	0	0	0	0	0	0	0	0	0	0
9_2_23d	0	0	0	0	0.094	0	0	0	0	0	0	0	0	0	0	0	0	0	0	0	0	0	0	0	0	0	0	0	0	0	0	0	0	0	0	0	0	0	0	0	0	0	0	0	0	0	0	0	0
9_2_24a	0	0	0	0	0	0	0	0	0	0	0	0	0	0	0	0	0	0	0	0	0	0	0	0	0	0	0	0	0	0	0	0	0	0	0	0	0	0	0	0	0	0	0	0	0	0	0	0	0
9_2_24b	0	0	0	0	0	0	0	0	0	0	0	0	0	0	0	0	0	0	0	0	0	0	0	0	0	0.08	0	0	0	0	0	0	0	0	0	0	0	0	0	0	0	0	0	0	0	0	0	0	0
9_2_24c	0	0	0	0	0	0	0	0	0	0	0	0	0	0	0	0	0	0	0	0	0	0	0	0	0.078	0	0	0	0	0	0	0	0	0	0	0	0	0	0	0	0	0	0	0	0	0	0	0	0
9_2_24d	0	0	0	0	0	0	0	0	0	0	0	0	0	0	0	0	0	0	0	0	0	0	0	0	0	0	0	0	0	0	0	0	0	0	0	0	0	0	0	0	0	0	0	0	0	0	0	0	0
9_2_25a	0	0	0	0	0	0.07	0	0.144	0	0	0	0	0	0	0	0	0	0	0	0	0	0	0	0	0	0	0	0	0	0	0	0	0	0	0	0	0	0	0	0	0	0	0	0	0	0	0	0	0
9_2_25c	0	0	0	0	0.067	0	0	0.149	0	0	0	0	0	0	0	0	0	0	0	0	0	0	0	0	0	0	0	0	0	0	0	0	0	0	0	0	0	0	0	0	0	0	0	0	0	0	0	0	0
9_2_26a	0	0	0	0	0	0	0	0	0	0	0	0	0	0	0	0.146	0	0	0	0	0	0	0	0	0	0	0	0	0	0	0	0	0	0	0	0	0	0	0	0	0	0	0	0	0	0	0	0	0
9_2_26b	0	0	0	0	0	0	0	0.201	0	0	0	0	0	0	0	0	0	0	0	0	0	0	0	0	0	0	0.026	0	0	0	0	0	0	0	0	0	0	0	0	0	0	0	0	0	0	0	0	0	0
9_2_26c	0	0	0	0	0	0	0	0.206	0	0	0	0	0	0	0	0	0	0	0	0	0	0	0	0	0	0	0	0.028	0	0	0	0	0	0	0	0	0	0	0	0	0	0	0	0	0	0	0	0	0
9_2_26d	0	0	0	0	0	0	0	0	0	0	0	0	0	0	0.146	0	0	0	0	0	0	0	0	0	0	0	0	0	0	0	0	0	0	0	0	0	0	0	0	0	0	0	0	0	0	0	0	0	0
9_2_27a	0	0	0	0	0	0	0	0	0	0	0	0	0	0	0	0.174	0	0	0	0	0	0	0	0	0	0	0	0	0	0	0	0	0	0	0	0	0	0	0	0	0	0	0	0	0	0	0	0	0
9_2_27c	0	0	0	0	0	0	0	0	0	0	0	0	0	0	0.172	0	0	0	0	0	0	0	0	0	0	0	0	0	0	0	0	0	0	0	0	0	0	0	0	0	0	0	0	0	0	0	0	0	0
9_2_28a	0	0	0	0	0	0	0	0	0	0	0	0	0.101	0	0	0	0	0	0	0	0	0	0	0	0	0	0	0	0	0	0	0	0	0	0	0	0	0	0	0	0	0	0	0	0	0	0	0	0
9_2_28b	0	0.067	0	0	0	0	0	0	0	0	0	0	0	0	0	0.203	0	0	0	0	0	0	0	0	0	0	0	0	0	0	0	0	0	0	0	0	0	0	0	0	0	0	0	0	0	0	0	0	0
9_2_28c	0	0.069	0	0	0	0	0	0	0	0	0	0	0	0	0.203	0	0	0	0	0	0	0	0	0	0	0	0	0	0	0	0	0	0	0	0	0	0	0	0	0	0	0	0	0	0	0	0	0	0
9_2_28d	0	0	0	0	0	0	0	0	0	0	0	0	0	0.101	0	0	0	0	0	0	0	0	0	0	0	0	0	0	0	0	0	0	0	0	0	0	0	0	0	0	0	0	0	0	0	0	0	0	0
9_2_29a	0	0	0	0	0.1	0	0	0	0	0	0	0	0	0	0	0	0	0	0	0	0	0	0	0	0	0	0.078	0	0.328	0	0	0	0	0	0	0	0	0	0	0	0	0	0	0	0	0	0	0	0
9_2_29b	0	0	0	0	0	0	0	0	0	0	0	0	0	0	0	0	0	0	0	0	0	0	0	0	0	0	0	0	0	0	0	0	0	0	0	0	0	0	0	0	0	0	0	0	0	0	0	0	0
9_2_29c	0	0	0	0	0	0	0	0	0	0	0	0	0	0	0	0	0	0	0	0	0	0	0	0	0	0	0	0	0	0	0	0	0	0	0	0	0	0	0	0	0	0	0	0	0	0	0	0	0
9_2_29d	0	0	0	0	0	0.093	0	0	0	0	0	0	0	0	0	0	0	0	0	0	0	0	0	0	0	0	0	0.081	0.33	0	0	0	0	0	0	0	0	0	0	0	0	0	0	0	0	0	0	0	0
9_2_30a	0	0	0	0	0	0	0	0.117	0	0	0	0	0	0	0	0	0	0	0	0	0	0	0	0	0	0	0	0.211	0.072	0	0	0	0	0	0	0	0	0	0	0	0	0	0	0	0	0	0	0	0
9_2_30b	0	0	0	0	0	0	0	0	0	0	0	0	0	0	0	0	0	0	0	0	0	0	0	0	0	0	0	0	0	0	0	0	0	0	0	0	0	0	0	0	0	0	0	0	0	0	0	0	0
9_2_30c	0	0	0	0	0	0	0	0	0	0	0	0	0	0	0	0	0	0	0	0	0	0	0	0	0	0	0	0	0	0	0	0	0	0	0	0	0	0	0	0	0	0	0	0	0	0	0	0	0
9_2_30d	0	0	0	0	0	0	0	0.121	0	0	0	0	0	0	0	0	0	0	0	0	0	0	0	0	0	0	0.195	0	0.068	0	0	0	0	0	0	0	0	0	0	0	0	0	0	0	0	0	0	0	0
9_2_31a	0	0	0	0	0	0	0	0	0	0	0	0	0	0	0.139	0	0	0	0	0	0	0	0	0	0	0	0	0	0	0	0	0	0	0	0	0	0	0	0	0	0	0	0	0	0	0	0	0	0
9_2_31c	0	0	0	0	0	0	0	0	0	0	0	0	0	0	0	0.129	0	0	0	0	0	0	0	0	0	0	0	0	0	0	0	0	0	0	0	0	0	0	0	0	0	0	0	0	0	0	0	0	0
9_2_32a	0	0	0	0	0.071	0	0	0	0	0	0	0	0	0	0	0	0	0	0	0	0	0	0	0	0	0	0	0	0	0	0	0	0	0	0	0	0	0	0	0	0	0	0	0	0	0	0	0	0
9_2_32c	0	0	0	0	0	0.072	0	0	0	0	0	0	0	0	0	0	0	0	0	0	0	0	0	0	0	0	0	0	0	0	0	0	0	0	0	0	0	0	0	0	0	0	0	0	0	0	0	0	0
9_2_33a	0	0.099	0	0	0	0	0	0	0	0	0	0	0	0	0	0.05	0	0	0	0	0	0	0	0	0	0	0	0	0	0	0	0	0	0	0	0	0	0	0	0	0	0	0	0	0	0	0	0	0
9_2_33c	0	0.108	0	0	0	0	0	0	0	0	0	0	0	0	0.052	0	0	0	0	0	0	0	0	0	0	0	0	0	0	0	0	0	0	0	0	0	0	0	0	0	0	0	0	0	0	0	0	0	0
9_2_34a	0	0	0	0	0	0.038	0	0	0	0	0	0	0	0	0	0.063	0	0	0	0	0	0	0	0	0	0	0	0	0.435	0	0	0	0	0	0	0	0	0	0	0	0	0	0	0	0	0	0	0	0
9_2_34b	0	0	0	0	0.054	0	0	0	0	0	0	0	0	0	0	0	0	0	0	0	0	0	0	0	0	0	0	0	0.065	0	0	0	0	0	0	0	0	0	0	0	0	0	0	0	0	0	0	0	0
9_2_34c	0	0	0	0	0	0.054	0	0	0	0	0	0	0	0	0	0	0	0	0	0	0	0	0	0	0	0	0	0	0.066	0	0	0	0	0	0	0	0	0	0	0	0	0	0	0	0	0	0	0	0
9_2_34d	0	0	0	0	0.038	0	0	0	0	0	0	0	0	0	0.065	0	0	0	0	0	0	0	0	0	0	0	0	0	0.436	0	0	0	0	0	0	0	0	0	0	0	0	0	0	0	0	0	0	0	0
9_2_35a	0	0	0	0	0.054	0	0	0	0	0	0	0	0.09	0	0	0	0	0	0	0	0	0	0	0	0	0	0	0	0	0	0	0	0	0	0	0	0	0	0	0	0	0	0	0	0	0	0	0	0
9_2_35b	0	0.028	0	0	0	0	0	0	0	0	0	0	0	0	0	0	0	0	0	0	0	0	0	0	0.017	0	0.458	0	0.039	0	0	0	0	0	0	0	0	0	0	0	0	0	0	0	0	0	0	0	0
9_2_35c	0	0.027	0	0	0	0	0	0	0	0	0	0	0	0	0	0	0	0	0	0	0	0	0	0	0	0.015	0	0.463	0.038	0	0	0	0	0	0	0	0	0	0	0	0	0	0	0	0	0	0	0	0
9_2_35d	0	0	0	0	0	0.056	0	0	0	0	0	0	0	0.086	0	0	0	0	0	0	0	0	0	0	0	0	0	0	0	0	0	0	0	0	0	0	0	0	0	0	0	0	0	0	0	0	0	0	0
9_2_36a	0	0	0	0	0.122	0	0	0.156	0	0	0	0	0	0	0	0	0	0	0	0	0	0	0	0	0	0	0	0	0	0	0	0	0	0	0	0	0	0	0	0	0	0	0	0	0	0	0	0	0
9_2_36c	0	0	0	0	0	0.127	0	0.152	0	0	0	0	0	0	0	0	0	0	0	0	0	0	0	0	0	0	0	0	0	0	0	0	0	0	0	0	0	0	0	0	0	0	0	0	0	0	0	0	0
9_2_37a	0	0.135	0	0	0	0	0	0	0	0	0	0	0	0	0	0	0	0	0	0	0	0	0	0	0	0	0	0	0	0	0	0.087	0	0	0	0	0	0	0	0	0	0	0	0	0	0	0	0	0
9_2_37c	0	0.137	0	0	0	0	0	0	0	0	0	0	0	0	0	0	0	0	0	0	0	0	0	0	0	0	0	0	0	0	0	0.089	0	0	0	0	0	0	0	0	0	0	0	0	0	0	0	0	0
9_2_38a	0	0	0	0	0	0	0	0.126	0	0	0	0	0	0	0	0	0	0	0	0	0	0	0	0	0	0	0	0	0	0	0	0	0	0	0	0	0	0	0	0	0	0	0	0	0	0	0	0	0
9_2_38b	0	0	0	0	0	0	0	0	0	0	0	0	0	0	0	0	0	0	0	0	0	0	0	0	0	0	0	0	0	0	0.222	0	0	0	0	0	0	0	0	0	0	0	0	0	0	0	0	0	0
9_2_38c	0	0	0	0	0	0	0	0	0	0	0	0	0	0	0	0	0	0	0	0	0	0	0	0	0	0	0	0	0	0.227	0	0	0	0	0	0	0	0	0	0	0	0	0	0	0	0	0	0	0
9_2_38d	0	0	0	0	0	0	0	0.134	0	0	0	0	0	0	0	0	0	0	0	0	0	0	0	0	0	0	0	0	0	0	0	0	0	0	0	0	0	0	0	0	0	0	0	0	0	0	0	0	0
9_2_39a	0	0	0	0	0	0	0	0	0	0	0	0	0	0.041	0	0.056	0	0	0	0	0	0	0	0	0	0	0	0	0	0	0	0	0	0	0	0	0	0	0	0	0	0	0	0	0	0	0	0	0
9_2_39b	0	0.005	0	0	0	0	0	0	0	0	0	0	0	0	0	0	0	0	0	0	0	0	0	0	0	0.002	0	0.072	0.1	0	0	0.056	0	0	0	0	0	0	0	0	0	0	0	0	0	0	0	0	0
9_2_39c	0	0.004	0	0	0	0	0	0	0	0	0	0	0	0	0	0	0	0	0	0	0	0	0	0	0.002	0	0.071	0	0.099	0	0	0.058	0	0	0	0	0	0	0	0	0	0	0	0	0	0	0	0	0
9_2_39d	0	0	0	0	0	0	0	0	0	0	0	0	0.042	0	0.057	0	0	0	0	0	0	0	0	0	0	0	0	0	0	0	0	0	0	0	0	0	0	0	0	0	0	0	0	0	0	0	0	0	0
9_2_40a	0	0	0	0	0	0	0	0	0	0	0	0	0	0.019	0	0	0	0	0	0	0	0	0	0	0	0	0	0	0	0	0	0	0	0	0	0	0	0	0	0	0	0	0	0	0	0	0	0	0
9_2_40b	0	0	0	0	0	0	0	0	0	0	0	0	0.3	0	0	0	0	0	0	0	0	0	0	0	0	0	0	0	0	0	0	0	0	0	0	0	0	0	0	0	0	0	0	0	0	0	0	0	0
9_2_40c	0	0	0	0	0	0	0	0	0	0	0	0	0	0.298	0	0	0	0	0	0	0	0	0	0	0	0	0	0	0	0	0	0	0	0	0	0	0	0	0	0	0	0	0	0	0	0	0	0	0
9_2_40d	0	0	0	0	0	0	0	0	0	0	0	0	0.019	0	0	0	0	0	0	0	0	0	0	0	0	0	0	0	0	0	0	0	0	0	0	0	0	0	0	0	0	0	0	0	0	0	0	0	0
9_2_41a	0	0	0	0	0	0.028	0	0	0	0	0	0	0	0	0	0	0	0	0	0	0	0	0	0	0	0	0	0	0	0	0	0	0	0	0	0	0	0	0	0	0	0	0	0	0	0	0	0	0
9_2_41c	0	0	0	0	0.051	0	0	0	0	0	0	0	0	0	0	0	0	0	0	0	0	0	0	0	0	0	0	0	0	0	0	0	0	0	0	0	0	0	0	0	0	0	0	0	0	0	0	0	0
9_2_42a	0	0.007	0	0	0	0	0	0	0	0	0	0	0	0	0	0	0	0	0	0	0	0	0	0	0	0	0.095	0	0	0	0	0.032	0	0	0	0	0	0	0	0	0	0	0	0	0	0	0	0	0
9_2_42b	0	0	0	0	0	0	0	0	0	0	0	0	0	0	0	0	0	0	0	0	0	0	0	0	0	0	0	0	0	0	0	0	0	0	0	0	0	0	0	0	0	0	0	0	0	0	0	0	0
9_2_42c	0	0	0	0	0	0	0	0	0	0	0	0	0	0	0	0	0	0	0	0	0	0	0	0	0	0	0	0	0	0	0	0	0	0	0	0	0	0	0	0	0	0	0	0	0	0	0	0	0
9_2_42d	0	0.007	0	0	0	0	0	0	0	0	0	0	0	0	0	0	0	0	0	0	0	0	0	0	0	0	0	0.095	0	0	0	0.03	0	0	0	0	0	0	0	0	0	0	0	0	0	0	0	0	0
9_2_43a	0	0	0	0	0	0.999	0	0	0	0	0	0	0	0	0	0	0	0	0	0	0	0	0	0	0	0	0	0	0	0	0	0	0	0	0	0	0	0	0	0	0	0	0	0	0	0	0	0	0
9_2_43b	0	0	0	0	0	0	0	0	0	0	0	0	0	0	0	0	0	0	0	0	0	0	0	0	0	0	0	0	0	0	0	0	0	0	0	0	0	0	0	0	0	0	0	0	0	0	0	0	0
9_2_43c	0	0	0	0	0	0	0	0	0	0	0	0	0	0	0	0	0	0	0	0	0	0	0	0	0	0	0	0	0	0	0	0	0	0	0	0	0	0	0	0	0	0	0	0	0	0	0	0	0
9_2_43d	0	0	0	0	0.998	0	0	0	0	0	0	0	0	0	0	0	0	0	0	0	0	0	0	0	0	0	0	0	0	0	0	0	0	0	0	0	0	0	0	0	0	0	0	0	0	0	0	0	0
9_2_44a	0	0	0	0	0.712	0	0	0	0	0	0	0	0.024	0	0	0	0	0	0	0	0	0	0	0	0	0	0	0	0	0	0	0	0	0	0	0	0	0	0	0	0	0	0	0	0	0	0	0	0
9_2_44c	0	0	0	0	0	0.697	0	0	0	0	0	0	0	0.03	0	0	0	0	0	0	0	0	0	0	0	0	0	0	0	0	0	0	0	0	0	0	0	0	0	0	0	0	0	0	0	0	0	0	0
9_2_45a	0	0	0	0	0	0	0	0	0	0	0	0	0	0	0	0	0	0	0	0	0	0	0	0	0	0	0	0	0	0	0	0	0	0	0	0	0	0	0	0	0	0	0	0	0	0	0	0	0
9_2_45b	0	0.977	0	0	0	0	0	0	0	0	0	0	0	0	0	0	0	0	0	0	0	0	0	0	0	0	0	0	0	0	0	0.021	0	0	0	0	0	0	0	0	0	0	0	0	0	0	0	0	0
9_2_45c	0	0.975	0	0	0	0	0	0	0	0	0	0	0	0	0	0	0	0	0	0	0	0	0	0	0	0	0	0	0	0	0	0.024	0	0	0	0	0	0	0	0	0	0	0	0	0	0	0	0	0
9_2_45d	0	0	0	0	0	0	0	0	0	0	0	0	0	0	0	0	0	0	0	0	0	0	0	0	0	0	0	0	0	0	0	0	0	0	0	0	0	0	0	0	0	0	0	0	0	0	0	0	0
9_2_46a	0	0.651	0	0	0	0	0	0	0	0	0	0	0	0	0.103	0	0	0	0	0	0	0	0	0	0	0	0	0	0	0	0	0	0	0	0	0	0	0	0	0	0	0	0	0	0	0	0	0	0
9_2_46c	0	0.65	0	0	0	0	0	0	0	0	0	0	0	0	0	0.109	0	0	0	0	0	0	0	0	0	0	0	0	0	0	0	0	0	0	0	0	0	0	0	0	0	0	0	0	0	0	0	0	0
9_2_47a	0	0	0	0	0.813	0	0	0	0	0	0	0	0.006	0	0	0	0	0	0	0	0	0	0	0	0	0	0	0	0	0	0	0	0	0	0	0	0	0	0	0	0	0	0	0	0	0	0	0	0
9_2_47c	0	0	0	0	0	0.803	0	0	0	0	0	0	0	0.005	0	0	0	0	0	0	0	0	0	0	0	0	0	0	0	0	0	0	0	0	0	0	0	0	0	0	0	0	0	0	0	0	0	0	0
9_2_48a	0	0	0	0	0	0	0	0	0	0	0	0	0	0	0	0	0	0	0	0	0	0	0	0	0	0	0	0	0	0	0	0	0	0	0	0	0	0	0	0	0	0	0	0	0	0	0	0	0
9_2_48b	0	0	0	0	0	0.855	0	0.11	0	0	0	0	0	0	0	0	0	0	0	0	0	0	0	0	0	0	0	0	0.033	0	0	0	0	0	0	0	0	0	0	0	0	0	0	0	0	0	0	0	0
9_2_48c	0	0	0	0	0.869	0	0	0.1	0	0	0	0	0	0	0	0	0	0	0	0	0	0	0	0	0	0	0	0	0.031	0	0	0	0	0	0	0	0	0	0	0	0	0	0	0	0	0	0	0	0
9_2_48d	0	0	0	0	0	0	0	0	0	0	0	0	0	0	0	0	0	0	0	0	0	0	0	0	0	0	0	0	0	0	0	0	0	0	0	0	0	0	0	0	0	0	0	0	0	0	0	0	0
9_2_49a	0	0.875	0	0	0	0	0	0.122	0	0	0	0	0.001	0	0	0	0	0	0	0	0	0	0	0	0	0	0	0	0.001	0	0	0	0	0	0	0	0	0	0	0	0	0	0	0	0	0	0	0	0
9_2_49b	0	0	0	0	0	0	0	0	0	0	0	0	0	0	0	0	0	0	0	0	0	0	0	0	0	0	0	0	0	0	0	0	0	0	0	0	0	0	0	0	0	0	0	0	0	0	0	0	0
9_2_49c	0	0	0	0	0	0	0	0	0	0	0	0	0	0	0	0	0	0	0	0	0	0	0	0	0	0	0	0	0	0	0	0	0	0	0	0	0	0	0	0	0	0	0	0	0	0	0	0	0
9_2_49d	0	0.871	0	0	0	0	0	0.126	0	0	0	0	0	0.001	0	0	0	0	0	0	0	0	0	0	0	0	0	0	0.001	0	0	0	0	0	0	0	0	0	0	0	0	0	0	0	0	0	0	0	0
9_2_50a	0	0.421	0	0	0	0	0	0.179	0	0	0	0	0	0	0	0	0	0	0	0	0	0	0	0	0	0	0	0	0	0	0	0	0	0	0	0	0	0	0	0	0	0	0	0	0	0	0	0	0
9_2_50b	0	0.825	0	0	0	0	0	0	0	0	0	0	0.003	0	0	0	0	0	0	0	0	0	0	0	0	0	0.006	0	0	0	0	0	0	0	0	0	0	0	0	0	0	0	0	0	0	0	0	0	0
9_2_50c	0	0.826	0	0	0	0	0	0	0	0	0	0	0	0.003	0	0	0	0	0	0	0	0	0	0	0	0	0	0.007	0	0	0	0	0	0	0	0	0	0	0	0	0	0	0	0	0	0	0	0	0
9_2_50d	0	0.427	0	0	0	0	0	0.179	0	0	0	0	0	0	0	0	0	0	0	0	0	0	0	0	0	0	0	0	0	0	0	0	0	0	0	0	0	0	0	0	0	0	0	0	0	0	0	0	0
9_2_51a	0	0.346	0	0	0.393	0	0	0	0	0	0	0	0	0	0.03	0	0	0	0	0	0	0	0	0	0	0	0	0	0	0	0	0	0	0	0	0	0	0	0	0	0	0	0	0	0	0	0	0	0
9_2_51b	0	0	0	0	0	0	0	0	0	0	0	0	0	0.646	0	0	0	0	0	0	0	0	0	0	0	0	0	0	0	0	0	0	0	0	0	0	0	0	0	0	0	0	0	0	0	0	0	0	0
9_2_51c	0	0	0	0	0	0	0	0	0	0	0	0	0.649	0	0	0	0	0	0	0	0	0	0	0	0	0	0	0	0	0	0	0	0	0	0	0	0	0	0	0	0	0	0	0	0	0	0	0	0
9_2_51d	0	0.344	0	0	0	0.389	0	0	0	0	0	0	0	0	0	0.03	0	0	0	0	0	0	0	0	0	0	0	0	0	0	0	0	0	0	0	0	0	0	0	0	0	0	0	0	0	0	0	0	0
9_2_52a	0	0.038	0	0	0	0	0	0.322	0	0	0	0	0	0	0.448	0	0	0	0	0	0	0	0	0	0.088	0	0.013	0	0	0	0	0	0	0	0	0	0	0	0	0	0	0	0	0	0	0	0	0	0
9_2_52b	0	0	0	0	0.368	0	0	0	0	0	0	0	0	0	0	0	0	0	0	0	0	0	0	0	0	0	0	0	0	0	0	0	0	0	0	0	0	0	0	0	0	0	0	0	0	0	0	0	0
9_2_52c	0	0	0	0	0	0.365	0	0	0	0	0	0	0	0	0	0	0	0	0	0	0	0	0	0	0	0	0	0	0	0	0	0	0	0	0	0	0	0	0	0	0	0	0	0	0	0	0	0	0
9_2_52d	0	0.039	0	0	0	0	0	0.324	0	0	0	0	0	0	0	0.448	0	0	0	0	0	0	0	0	0	0.087	0	0.013	0	0	0	0	0	0	0	0	0	0	0	0	0	0	0	0	0	0	0	0	0
9_2_53a	0	0	0	0	0.998	0	0	0	0	0	0	0	0	0	0	0	0	0	0	0	0	0	0	0	0	0	0	0	0	0	0	0	0	0	0	0	0	0	0	0	0	0	0	0	0	0	0	0	0
9_2_53b	0	0	0	0	0	0	0	0	0	0	0	0	0	0	0	0	0	0	0	0	0	0	0	0	0	0	0	0	0	0	0	0	0	0	0	0	0	0	0	0	0	0	0	0	0	0	0	0	0
9_2_53c	0	0	0	0	0	0	0	0	0	0	0	0	0	0	0	0	0	0	0	0	0	0	0	0	0	0	0	0	0	0	0	0	0	0	0	0	0	0	0	0	0	0	0	0	0	0	0	0	0
9_2_53d	0	0	0	0	0	0.998	0	0	0	0	0	0	0	0	0	0	0	0	0	0	0	0	0	0	0	0	0	0	0	0	0	0	0	0	0	0	0	0	0	0	0	0	0	0	0	0	0	0	0
9_2_54a	0	0	0	0	0	0.456	0	0	0	0	0	0	0	0	0	0	0	0	0	0	0	0	0	0	0.507	0	0	0	0	0	0	0	0	0	0	0	0	0	0	0	0	0	0	0	0	0	0	0	0
9_2_54b	0	0	0	0	0.185	0	0	0	0	0	0	0	0	0	0	0	0	0	0	0	0	0	0	0	0	0	0	0	0	0	0	0	0	0	0	0	0	0	0	0	0	0	0	0	0	0	0	0	0
9_2_54c	0	0	0	0	0	0.185	0	0	0	0	0	0	0	0	0	0	0	0	0	0	0	0	0	0	0	0	0	0	0	0	0	0	0	0	0	0	0	0	0	0	0	0	0	0	0	0	0	0	0
9_2_54d	0	0	0	0	0.451	0	0	0	0	0	0	0	0	0	0	0	0	0	0	0	0	0	0	0	0	0.51	0	0	0	0	0	0	0	0	0	0	0	0	0	0	0	0	0	0	0	0	0	0	0
9_2_55a	0	0	0	0	0	0	0	0	0	0	0	0	0	0	0.67	0	0	0	0	0	0	0	0	0	0	0	0	0	0	0.03	0	0	0	0	0	0	0	0	0	0	0	0	0	0	0	0	0	0	0
9_2_55c	0	0	0	0	0	0	0	0	0	0	0	0	0	0	0	0.666	0	0	0	0	0	0	0	0	0	0	0	0	0	0	0.023	0	0	0	0	0	0	0	0	0	0	0	0	0	0	0	0	0	0
9_2_56a	0	0	0	0	0	0.113	0	0	0	0	0	0	0	0.628	0	0	0	0	0	0	0	0	0	0	0	0	0	0	0	0	0	0	0	0	0	0	0	0	0	0	0	0	0	0	0	0	0	0	0
9_2_56c	0	0	0	0	0.11	0	0	0	0	0	0	0	0.627	0	0	0	0	0	0	0	0	0	0	0	0	0	0	0	0	0	0	0	0	0	0	0	0	0	0	0	0	0	0	0	0	0	0	0	0
9_2_57a	0	0.426	0	0	0	0	0	0	0	0	0	0	0	0	0	0	0	0	0	0	0	0	0	0	0	0	0	0	0	0	0	0	0	0	0	0	0	0	0	0	0	0	0	0	0	0	0	0	0
9_2_57b	0	0	0	0	0	0	0	0	0	0	0	0	0.324	0	0	0	0	0	0	0	0	0	0	0	0	0	0.511	0	0	0	0	0	0	0	0	0	0	0	0	0	0	0	0	0	0	0	0	0	0
9_2_57c	0	0	0	0	0	0	0	0	0	0	0	0	0	0.324	0	0	0	0	0	0	0	0	0	0	0	0	0	0.51	0	0	0	0	0	0	0	0	0	0	0	0	0	0	0	0	0	0	0	0	0
9_2_57d	0	0.433	0	0	0	0	0	0	0	0	0	0	0	0	0	0	0	0	0	0	0	0	0	0	0	0	0	0	0	0	0	0	0	0	0	0	0	0	0	0	0	0	0	0	0	0	0	0	0
9_2_58a	0	0	0	0	0	0	0	0.119	0	0	0	0	0	0	0	0	0	0	0	0	0	0	0	0	0	0	0.234	0	0.535	0	0	0	0	0	0	0	0	0	0	0	0	0	0	0	0	0	0	0	0
9_2_58b	0	0	0	0	0	0	0	0	0	0	0	0	0	0	0	0.272	0	0	0	0	0	0	0	0	0	0	0	0	0	0	0	0	0	0	0	0	0	0	0	0	0	0	0	0	0	0	0	0	0
9_2_58c	0	0	0	0	0	0	0	0	0	0	0	0	0	0	0.276	0	0	0	0	0	0	0	0	0	0	0	0	0	0	0	0	0	0	0	0	0	0	0	0	0	0	0	0	0	0	0	0	0	0
9_2_58d	0	0	0	0	0	0	0	0.119	0	0	0	0	0	0	0	0	0	0	0	0	0	0	0	0	0	0	0	0.235	0.534	0	0	0	0	0	0	0	0	0	0	0	0	0	0	0	0	0	0	0	0
9_2_59a	0	0.621	0	0	0	0	0	0	0	0	0	0	0	0	0.377	0	0	0	0	0	0	0	0	0	0	0	0	0	0	0	0	0	0	0	0	0	0	0	0	0	0	0	0	0	0	0	0	0	0
9_2_59b	0	0	0	0	0	0	0	0	0	0	0	0	0	0	0	0	0	0	0	0	0	0	0	0	0	0	0	0	0	0	0	0	0	0	0	0	0	0	0	0	0	0	0	0	0	0	0	0	0
9_2_59c	0	0	0	0	0	0	0	0	0	0	0	0	0	0	0	0	0	0	0	0	0	0	0	0	0	0	0	0	0	0	0	0	0	0	0	0	0	0	0	0	0	0	0	0	0	0	0	0	0
9_2_59d	0	0.62	0	0	0	0	0	0	0	0	0	0	0	0	0	0.377	0	0	0	0	0	0	0	0	0	0	0	0	0	0	0	0	0	0	0	0	0	0	0	0	0	0	0	0	0	0	0	0	0
9_2_60a	0	0	0	0	0	0	0	0	0	0	0	0	0	0.939	0	0	0	0	0	0	0	0	0	0	0	0	0	0	0	0	0	0	0	0	0	0	0	0	0	0	0	0	0	0	0	0	0	0	0
9_2_60b	0	0.733	0	0	0	0	0	0	0	0	0	0	0	0	0	0	0	0	0	0	0	0	0	0	0	0	0	0	0	0	0	0	0	0	0	0	0	0	0	0	0	0	0	0	0	0	0	0	0
9_2_60c	0	0.717	0	0	0	0	0	0	0	0	0	0	0	0	0	0	0	0	0	0	0	0	0	0	0	0	0	0	0	0	0	0	0	0	0	0	0	0	0	0	0	0	0	0	0	0	0	0	0
9_2_60d	0	0	0	0	0	0	0	0	0	0	0	0	0.949	0	0	0	0	0	0	0	0	0	0	0	0	0	0	0	0	0	0	0	0	0	0	0	0	0	0	0	0	0	0	0	0	0	0	0	0
9_2_61a	0	0	0	0	0	0	0	0	0	0	0	0	0.996	0	0	0	0	0	0	0	0	0	0	0	0	0	0	0	0	0	0	0	0	0	0	0	0	0	0	0	0	0	0	0	0	0	0	0	0
9_2_61b	0	0	0	0	0	0	0	0	0	0	0	0	0	0.995	0	0	0	0	0	0	0	0	0	0	0	0	0	0	0	0	0	0	0	0	0	0	0	0	0	0	0	0	0	0	0	0	0	0	0
9_2_61c	0	0	0	0	0	0	0	0	0	0	0	0	0.996	0	0	0	0	0	0	0	0	0	0	0	0	0	0	0	0	0	0	0	0	0	0	0	0	0	0	0	0	0	0	0	0	0	0	0	0
9_2_61d	0	0	0	0	0	0	0	0	0	0	0	0	0	0.996	0	0	0	0	0	0	0	0	0	0	0	0	0	0	0	0	0	0	0	0	0	0	0	0	0	0	0	0	0	0	0	0	0	0	0
[truncated: 817 more columns]

## Sheet: ratio_estimates_matrix
N/A	0_2_1	0_1	2_2_1a	2_2_1b	3_1	3_1s	u3_1a	4_1	4_2_1a	4_2_1b	4_2_1c	4_2_1d	5_1	5_1s	5_2	5_2s	5_2_1a	5_2_1c	l3_1a	l3_1b	l3_1c	l3_1d	u5_1a	u5_2a	6_1	6_1s	6_2	6_2s	6_3	6c_1	6c_1s	6c_2	6_2_1a	6_2_1b	6_2_1c	6_2_1d	6_2_2a	6_2_2b	6_2_3a	6_2_3b	6_2_3c	6_2_3d	l4_1a	l4_1b	n3_1a	n3_1b	n3_1c	n3_1d	n3_1sa
0_1	0.892|0.9	0	0.057|0.062	0.044|0.049	0	0	0	0	0	0	0	0	0	0	0	0	0	0	0	0	0	0	0	0	0	0	0	0	0	0	0	0	0	0	0	0	0	0	0	0	0	0	0	0	0	0	0	0	0
2_2_1a	0	0.97|0.975	0	0	0.024|0.029	0	0	1.79e-04|0.001	0	0	0	0	0	0	1.37e-05|0.001	0	0	0	0	0	0	0	0	0	0	0	0	0	0	0	0	0	0	0	0	0	0	0	0	0	0	0	0	0	0	0	0	0	0
2_2_1b	0	0.971|0.974	0	0	0	0.025|0.029	0	3.37e-04|0.001	0	0	0	0	0	0	0	0	0	0	0	0	0	0	0	0	0	0	0	0	0	0	0	0	0	0	0	0	0	0	0	0	0	0	0	0	0	0	0	0	0
3_1	0	0	0.95|0.953	0	0	0	0.024|0.026	0	0	0.021|0.023	0	0	0	0	0	0	2.59e-04|4.99e-04	0	2.24e-04|4.50e-04	1.89e-04|4.01e-04	0	0	0	0	0	0	0	0	0	0	0	0	0	0	0	0	0	0	0	0	0	0	0	0	0	0	0	0	0
3_1s	0	0	0	0.952|0.954	0	0	0	0	0	0	0.021|0.023	0	0	0	0	0	0	1.54e-04|2.96e-04	0	0	1.96e-04|3.54e-04	2.18e-04|3.82e-04	0	0	0	0	0	0	0	0	0	0	0	0	0	0	0	0	0	0	0	0	0	0	0	0	0	0	0
4_1	0	0	0.495|0.498	0.49|0.492	0	0	0	0	0	0	0	0	0	0	0	0	0.004|0.005	0.004|0.005	0	0	0	0	0	0	0	0	0	0	0	0	0	0	0	0	0	0	0	0	4.91e-06|2.50e-05	0	0	3.36e-05|7.12e-05	4.91e-06|2.50e-05	1.57e-05|4.41e-05	0	0	0	0	0
4_2_1a	0	0.992|0.993	0	0	0	0	0	0	0	0	0	0	0	0	0	0.007|0.008	0	0	0	0	0	0	0	0	0	3.82e-05|1.95e-04	0	0	0	0	0	0	0	0	0	0	0	0	0	0	0	0	0	0	0	0	0	0	0
4_2_1b	0	0	0	0	0.98|0.982	0	0	0	0	0	0	0	0.018|0.02	0	0	0	0	0	0	0	0	0	0	0	0	0	0	0	0	0	0	0	0	0	0	0	0	0	0	0	0	0	0	0	0	0	0	0	0
4_2_1c	0	0	0	0	0	0.982|0.984	0	0	0	0	0	0	0	0.016|0.018	0	0	0	0	0	0	0	0	0	0	0	0	0	4.26e-05|2.17e-04	0	0	0	0	0	0	0	0	0	0	0	0	0	0	0	0	0	0	0	0	0
4_2_1d	0	0.992|0.993	0	0	0	0	0	0	0	0	0	0	0	0	0.007|0.008	0	0	0	0	0	0	0	0	0	4.48e-05|2.28e-04	0	0	0	0	0	0	0	0	0	0	0	0	0	0	0	0	0	0	0	0	0	0	0	0
5_1	0	0	0	0	0	0	0	0	0	0.942|0.943	0	0	0	0	0	0	0	0	0.037|0.038	0	0	0	0.001|0.001	0	0	0	0	0	0	0	0	0	0.015|0.016	0	0	0	1.35e-04|2.44e-04	0	0	0	0	0	0	0	0	0	0	0	0
5_1s	0	0	0	0	0	0	0	0	0	0	0.942|0.943	0	0	0	0	0	0	0	0	0	0	0.037|0.038	0	0	0	0	0	0	0	0	0	0	0	0	0	0.014|0.015	0	1.29e-04|1.89e-04	0	0	0	0	0	0	0	0	0	0	0
5_2	0	0	0.546|0.548	0	0	0	0	0	0	0	0	0.42|0.423	0	0	0	0	0	0	0.022|0.023	0	0	0	0	4.93e-04|0.001	0	0	0	0	0	0	0	0	0	0	0	0	0.005|0.005	0	0	0.002|0.003	0	0	0	0	0	0	0	0	0
5_2s	0	0	0	0.545|0.548	0	0	0	0	0.421|0.423	0	0	0	0	0	0	0	0	0	0	0	0	0.022|0.023	0	0	0	0	0	0	0	0	0	0	0	0	0	0	0	0.005|0.005	0	0	0.003|0.003	0	0	0	0	0	0	0	0
5_2_1a	0	0	0	0	0.568|0.574	0	0	0.417|0.423	0	0	0	0	0	0	0	0	0	0	0	0	0	0	0	0	0	0	0.005|0.006	0	0.003|0.003	0	0	0	0	0	0	0	0	0	0	0	0	0	0	0	0	0	0	0	0
5_2_1c	0	0	0	0	0	0.57|0.574	0	0.419|0.423	0	0	0	0	0	0	0	0	0	0	0	0	0	0	0	0	0	0	0	0.004|0.005	0.003|0.003	0	0	0	0	0	0	0	0	0	0	0	0	0	0	0	0	0	0	0	0
l3_1a	0	0	0	0	0.89|0.898	0	0	0	0	0	0	0	0.055|0.061	0	0.036|0.041	0	0	0	0	0	0	0	0	0	0	0	0	0	0	0.008|0.01	0	0	0	0	0	0	0	0	0	0	0	0	0	0	0	0	0	0	0
l3_1b	0	0.317|0.335	0	0	0.655|0.673	0	0	0	0	0	0	0	0	0	0	0	0	0	0	0	0	0	0	0	0	0	2.69e-04|0.001	0	2.05e-05|0.001	0	0	0.007|0.01	0	0	0	0	0	0	0	0	0	0	0	0	0	0	0	0	0
l3_1c	0	0.31|0.318	0	0	0	0.674|0.681	0	0	0	0	0	0	0	0	0	0	0	0	0	0	0	0	0	0	0	0	0	0.001|0.001	1.52e-04|4.26e-04	0	0	0.007|0.008	0	0	0	0	0	0	0	0	0	0	0	0	0	0	0	0	0
l3_1d	0	0	0	0	0	0.895|0.9	0	0	0	0	0	0	0	0.054|0.058	0	0.036|0.039	0	0	0	0	0	0	0	0	0	0	0	0	0	0	0.008|0.01	0	0	0	0	0	0	0	0	0	0	0	0	0	0	0	0	0	0
6_1	0.109|0.11	0	0	0.482|0.483	0	0	0	0	0	0	0	0.4|0.402	0	0	0	0	0	0	0	0	0	0	0	0	0	0	0	0	0	0	0	0	0	0	0	0	0	0	0	0	0	0	0.003|0.003	0	0	0	0	0	0
6_1s	0.108|0.11	0	0.482|0.483	0	0	0	0	0	0.4|0.402	0	0	0	0	0	0	0	0	0	0	0	0	0	0	0	0	0	0	0	0	0	0	0	0	0	0	0	0	0	0	0	0	0	0	0.003|0.004	0	0	0	0	0
6_2	0	0	0.037|0.038	0	0	0	0	0	0	0.493|0.495	0	0	0	0	0	0	0.395|0.397	0	0	0.061|0.062	0	0	0	0	0	0	0	0	0	0	0	0	0	0	5.21e-05|8.75e-05	0	0	0	0	0	0	0	0.004|0.005	0	0	0	0	0	0
6_2s	0	0	0	0.038|0.038	0	0	0	0	0	0	0.494|0.496	0	0	0	0	0	0	0.393|0.395	0	0	0.061|0.062	0	0	0	0	0	0	0	0	0	0	0	0	5.67e-05|9.21e-05	0	0	0	0	0	0	0	0	0	0.004|0.004	0	0	0	0	0
6_3	0	0	0.034|0.035	0.035|0.036	0	0	0	0	0	0	0	0	0	0	0	0	0.381|0.384	0.38|0.383	0	0.079|0.08	0.078|0.079	0	0	0	0	0	0	0	0	0	0	0	0	0	0	0	0	0	0	0	0	0	0	0	0	0	0	0	0
6c_1	0	0	0	0	0	0	0	0	0	0	0	0	0	0	0	0	0	0	0.809|0.813	0	0	0	0	0	0	0	0	0	0	0	0	0	0.099|0.102	0	0	0	0	0	0	0.044|0.046	0	0	0	0	0.009|0.01	0	0	0	0
6_2_1a	0	0	0	0	0	0	0	0	0	0	0	0	0.946|0.948	0	0	0	0	0	0	0	0	0	0	0	0	0	0	0	0	0.037|0.038	0	0	0	0	0	0	0	0	0	0	0	0	0	0	0	0	0	0	0
6_2_1b	0	0.922|0.924	0	0	0	0.073|0.075	0	0	0	0	0	0	0	0	0	0	0	0	0	0	0	0	0	0	0	0	0	1.82e-05|9.27e-05	0	0	0	0	0	0	0	0	0	0	0	0	0	0	0	0	0	0	0	0	0
6_2_1c	0	0.924|0.926	0	0	0.072|0.073	0	0	0	0	0	0	0	0	0	0	0	0	0	0	0	0	0	0	0	0	0	3.28e-05|8.13e-05	0	0	0	0	0	0	0	0	0	0	0	0	0	0	0	0	0	0	0	0	0	0
6_2_1d	0	0	0	0	0	0	0	0	0	0	0	0	0	0.945|0.947	0	0	0	0	0	0	0	0	0	0	0	0	0	0	0	0	0.037|0.039	0	0	0	0	0	0	0	0	0	0	0	0	0	0	0	0	0	0
6_2_2a	0	0	0	0	0.613|0.617	0	0	0	0	0	0	0	0.007|0.008	0	0.369|0.374	0	0	0	0	0	0	0	0	0	0	0	0	0	0	0	0	0	0	0	0	0	0	0	0	0	0	0	0	0	0	0	0	0	0
6_2_2b	0	0	0	0	0	0.609|0.613	0	0	0	0	0	0	0	0.008|0.009	0	0.371|0.376	0	0	0	0	0	0	0	0	0	0	0	0	0	0	0	0	0	0	0	0	0	0	0	0	0	0	0	0	0	0	0	0	0
6_2_3a	0	0	0	0	0	0.121|0.125	0	0.871|0.875	0	0	0	0	0	0	0	0	0	0	0	0	0	0	0	0	0	0	0	0	0	0	0	0	0	0	0	0	0	0	0	0	0	0	0	0	0	0	0	0	0
6_2_3b	0	0	0	0	0	0	0	0	0	0	0	0	0	0	0.914|0.917	0	0	0	0	0	0	0	0	0	0	0	0	0	0	0.075|0.078	0	0	0	0	0	0	0	0	0	0	0	0	0	0	0	0	0	0	0
6_2_3c	0	0	0	0	0	0	0	0	0	0	0	0	0	0	0	0.905|0.908	0	0	0	0	0	0	0	0	0	0	0	0	0	0	0.083|0.086	0	0	0	0	0	0	0	0	0	0	0	0	0	0	0	0	0	0
6_2_3d	0	0	0	0	0.119|0.122	0	0	0.873|0.877	0	0	0	0	0	0	0	0	0	0	0	0	0	0	0	0	0	0	0	0	0	0	0	0	0	0	0	0	0	0	0	0	0	0	0	0	0	0	0	0	0
l4_1a	0	0.226|0.244	0	0	0	0	0	0.702|0.722	0	0	0	0	0	0	0	0	0	0	0	0	0	0	0	0	0.021|0.027	0	0.023|0.03	0	0	0	0	0	0	0	0	0	0	0	0	0	0	0	0	0	0	0	0	0	0
l4_1b	0	0.241|0.254	0	0	0	0	0	0.691|0.704	0	0	0	0	0	0	0	0	0	0	0	0	0	0	0	0	0	0.028|0.033	0	0.018|0.022	0	0	0	0	0	0	0	0	0	0	0	0	0	0	0	0	0	0	0	0	0
n3_1a	0	0	0	0	0	0	0	0	0	0	0	0	0	0	0	0	0	0	0	0	0	0	0	0	0	0	0	0	0	0.912|0.917	0	0	0	0	0	0	0	0	0	0	0	0	0	0	0	0	0	0	0
n3_1b	0	0	0	0	0.816|0.819	0	0	0.179|0.182	0	0	0	0	0	0	0	0	0	0	0	0	0	0	0	0	0	0	0	0	0	0	0	0	0	0	0	0	0	0	0	0	0	0	0	0	0	0	0	0	0
n3_1c	0	0	0	0	0	0.82|0.823	0	0.174|0.177	0	0	0	0	0	0	0	0	0	0	0	0	0	0	0	0	0	0	0	0	0	0	0	0	0	0	0	0	0	0	0	0	0	0	0	0	0	0	0	0	0
n3_1d	0	0	0	0	0	0	0	0	0	0	0	0	0	0	0	0	0	0	0	0	0	0	0	0	0	0	0	0	0	0	0.917|0.92	0	0	0	0	0	0	0	0	0	0	0	0	0	0	0	0	0	0
7_1	0	0	0	0	0	0	0	0	0	0	0	0	0	0	0	0	0	0	0	0	0	0	0	0	0	0	0	0	0	0	0	0	0.963|0.964	0	0	0	0	0	0	0	0	0	0	0	0.021|0.022	0	0	0	0
7_1s	0	0	0	0	0	0	0	0	0	0	0	0	0	0	0	0	0	0	0	0	0	0	0	0	0	0	0	0	0	0	0	0	0	0	0	0.964|0.964	0	0	0	0	0	0	0	0	0	0	0	0.021|0.022	0
7_2	0	0	0.56|0.561	0	0	0	0	0	0	0.079|0.08	0	0	0	0	0	0	0	0	0	0	0	0	0	0	0	0	0	0	0	0	0	0	0	0	0.34|0.341	0	0	0	0	0	0	0	0	0	0	0	0	0	0
7_2s	0	0	0	0.557|0.559	0	0	0	0	0	0	0.08|0.081	0	0	0	0	0	0	0	0	0	0	0	0	0	0	0	0	0	0	0	0	0	0	0.342|0.344	0	0	0	0	0	0	0	0	0	0	0	0	0	0	0.014|0.015
7_3	0	0	0	0	0	0	0	0	0	0.513|0.516	0	0	0	0	0	0	0	0	0	0	0	0	0	0	0	0	0	0	0	0	0	0	0	0	0	0	0.455|0.457	0	0	0	0	0	0	0	0	0	0	0	0
7_3s	0	0	0	0	0	0	0	0	0	0	0.512|0.513	0	0	0	0	0	0	0	0	0	0	0	0	0	0	0	0	0	0	0	0	0	0	0	0	0	0	0.457|0.459	0	0	0	0	0	0	0	0	0	0	0.018|0.018
7_4	0	0	0	0	0	0	0	0	0	0	0	0.819|0.819	0	0	0	0	0	0	0.00448|0.00455	0	0	0	0	0	0	0	0	0	0	0	0	0	0	0	0.169|0.17	0	0	0	0	0	0	0	0	0	0	0	0	0	0
7_4s	0	0	0	0	0	0	0	0	0.818|0.82	0	0	0	0	0	0	0	0	0	0	0	0	0.005|0.005	0	0	0	0	0	0	0	0	0	0	0	0.169|0.17	0	0	0	0	0	0	0	0	0	0	0	0	0	0	0
7_5	0	0	0	0	0	0	0	0	0	0	0	0	0	0	0	0	0	0	0.142|0.143	0	0	0	0	0	0	0	0	0	0	0	0	0	0.01|0.01	0	0	0	0.444|0.445	0	0	0.362|0.363	0	0	0	0	0.026|0.027	0	0	0	0
7_5s	0	0	0	0	0	0	0	0	0	0	0	0	0	0	0	0	0	0	0	0	0	0.141|0.142	0	0	0	0	0	0	0	0	0	0	0	0	0	0.01|0.011	0	0.444|0.446	0	0	0.362|0.365	0	0	0	0	0	0	0.025|0.026	0
7_6	0	0	0.01|0.01	0	0	0	0	0	0	0.095|0.097	0	0	0	0	0	0	0.463|0.466	0	0.133|0.135	0	0	0	0	0	0	0	0	0	0	0	0	0	0	0	0	0	0	0	0	0	0	0.258|0.26	0.018|0.019	0	0	0	0	0	0
7_6s	0	0	0	0.01|0.011	0	0	0	0	0	0	0.094|0.095	0	0	0	0	0	0	0.462|0.464	0	0	0	0.132|0.134	0	0	0	0	0	0	0	0	0	0	0	0	0	0	0	0	0.262|0.264	0	0	0	0	0.018|0.018	0	0	0	0	0
7_7	0	0	0	0.0163|0.0164	0	0	0	0	0	0	0	0	0	0	0	0	0	0.767|0.767	0	0.00386|0.00394	0	0	0	0	0	0	0	0	0	0	0	0	0	0	0	0	0	0	0	0	0	0.162|0.162	0.0339|0.0341	0	0	0	0	0	0
7_7s	0	0	0.016|0.016	0	0	0	0	0	0	0	0	0	0	0	0	0	0.768|0.769	0	0	0	0.004|0.004	0	0	0	0	0	0	0	0	0	0	0	0	0	0	0	0	0	0.161|0.162	0	0	0	0	0.033|0.034	0	0	0	0	0
7_2_1a	0	0	0	0	0	0	0	0	0	0	0	0	0.48|0.483	0	0.015|0.016	0	0	0	0	0	0	0	0	0	0	0	0.46|0.463	0	0	0	0	0	0	0	0	0	0	0	0	0	0	0	0	0	0	0	0	0	0
7_2_1b	0	0.087|0.09	0	0	0.666|0.67	0	0	0	0	0	0	0	0	0	0	0	0	0	0	0	0	0	0	0	0	0.237|0.24	0	0	0	0	0	0	0	0	0	0	0	0	0	0	0	0	0	0	0	0	0	0	0
7_2_1c	0	0.085|0.088	0	0	0	0.666|0.67	0	0	0	0	0	0	0	0	0	0	0	0	0	0	0	0	0	0	0.238|0.242	0	0	0	0	0	0	0	0	0	0	0	0	0	0	0	0	0	0	0	0	0	0	0	0
7_2_1d	0	0	0	0	0	0	0	0	0	0	0	0	0	0.479|0.484	0	0.014|0.015	0	0	0	0	0	0	0	0	0	0	0	0.458|0.463	0	0	0	0	0	0	0	0	0	0	0	0	0	0	0	0	0	0	0	0	0
7_2_2a	0	0.041|0.042	0	0	0	0	0	0	0	0	0	0	0	0	0	0	0	0	0	0	0	0	0	0	0	0.003|0.003	0	0.325|0.328	0.384|0.387	0	0	0.236|0.239	0	0	0	0	0	0	0	0	0	0	0	0	0	0	0	0	0
7_2_2b	0	0	0	0	0	0	0	0.487|0.491	0	0	0	0	0	0	0.342|0.346	0	0	0	0	0	0	0	0	0	0.154|0.157	0	0	0	0	0	0	0	0	0	0	0	0	0	0	0	0	0	0	0	0	0	0	0	0
7_2_2c	0	0	0	0	0	0	0	0.489|0.492	0	0	0	0	0	0	0	0.345|0.348	0	0	0	0	0	0	0	0	0	0.151|0.153	0	0	0	0	0	0	0	0	0	0	0	0	0	0	0	0	0	0	0	0	0	0	0
7_2_2d	0	0.041|0.043	0	0	0	0	0	0	0	0	0	0	0	0	0	0	0	0	0	0	0	0	0	0	0.003|0.003	0	0.323|0.327	0	0.386|0.391	0	0	0.234|0.237	0	0	0	0	0	0	0	0	0	0	0	0	0	0	0	0	0
7_2_3a	0	0.113|0.116	0	0	0	0	0	0	0	0	0	0	0	0	0.492|0.498	0	0	0	0	0	0	0	0	0	0.341|0.347	0	0	0	0	0	0	0	0	0	0	0	0	0	0	0	0	0	0	0	0	0	0	0	0
7_2_3c	0	0.114|0.116	0	0	0	0	0	0	0	0	0	0	0	0	0	0.496|0.5	0	0	0	0	0	0	0	0	0	0.34|0.344	0	0	0	0	0	0	0	0	0	0	0	0	0	0	0	0	0	0	0	0	0	0	0
7_2_4a	0	0	0	0	0	0.166|0.172	0	0	0	0	0	0	0	0.479|0.488	0	0	0	0	0	0	0	0	0	0	0	0	0	0.318|0.326	0	0	0	0	0	0	0	0	0	0	0	0	0	0	0	0	0	0	0	0	0
7_2_4c	0	0	0	0	0.167|0.174	0	0	0	0	0	0	0	0.482|0.491	0	0	0	0	0	0	0	0	0	0	0	0	0	0.315|0.323	0	0	0	0	0	0	0	0	0	0	0	0	0	0	0	0	0	0	0	0	0	0
7_2_5a	0	0	0	0	0	0	0	0	0	0	0	0	0	0	0.924|0.928	0	0	0	0	0	0	0	0	0	0	0	0	0	0	0	0	0	0	0	0	0	0	0	0	0	0	0	0	0	0	0	0	0	0
7_2_5b	0	0	0	0	0	0.283|0.288	0	0.073|0.076	0	0	0	0	0	0	0	0	0	0	0	0	0	0	0	0	0	0	0	0	0.632|0.638	0	0	0	0	0	0	0	0	0	0	0	0	0	0	0	0	0	0	0	0
7_2_5c	0	0	0	0	0.284|0.291	0	0	0.071|0.075	0	0	0	0	0	0	0	0	0	0	0	0	0	0	0	0	0	0	0	0	0.631|0.639	0	0	0	0	0	0	0	0	0	0	0	0	0	0	0	0	0	0	0	0
7_2_5d	0	0	0	0	0	0	0	0	0	0	0	0	0	0	0	0.92|0.925	0	0	0	0	0	0	0	0	0	0	0	0	0	0	0	0	0	0	0	0	0	0	0	0	0	0	0	0	0	0	0	0	0
7_2_6a	0	0	0	0	0.081|0.086	0	0	0	0	0	0	0	0	0	0	0	0	0	0	0	0	0	0	0	0	0	0.452|0.461	0	0.432|0.441	0	0	0	0	0	0	0	0	0	0	0	0	0	0	0	0	0	0	0	0
7_2_6c	0	0	0	0	0	0.078|0.083	0	0	0	0	0	0	0	0	0	0	0	0	0	0	0	0	0	0	0	0	0	0.455|0.464	0.431|0.44	0	0	0	0	0	0	0	0	0	0	0	0	0	0	0	0	0	0	0	0
7_2_7a	0	0	0	0	0	0	0	0	0	0	0	0	0	0.971|0.974	0	0	0	0	0	0	0	0	0	0	0	0	0	0	0	0	0	0	0	0	0	0	0	0	0	0	0	0	0	0	0	0	0	0	0
7_2_7b	0	0.997|0.998	0	0	0	0	0	0	0	0	0	0	0	0	0	0	0	0	0	0	0	0	0	0	0	3.88e-06|1.51e-04	0	0	0	0	0	0	0	0	0	0	0	0	0	0	0	0	0	0	0	0	0	0	0
7_2_7c	0	0.996|0.997	0	0	0	0	0	0	0	0	0	0	0	0	0	0	0	0	0	0	0	0	0	0	0	0	0	0	0	0	0	0	0	0	0	0	0	0	0	0	0	0	0	0	0	0	0	0	0
7_2_7d	0	0	0	0	0	0	0	0	0	0	0	0	0.967|0.97	0	0	0	0	0	0	0	0	0	0	0	0	0	0	0	0	0	0	0	0	0	0	0	0	0	0	0	0	0	0	0	0	0	0	0	0
7_2_8a	0	0.657|0.667	0	0	0	0	0	0	0	0	0	0	0	0	0.326|0.336	0	0	0	0	0	0	0	0	0	0	0	0	0	0	0	0	0	0	0	0	0	0	0	0	0	0	0	0	0	0	0	0	0	0
7_2_8c	0	0.665|0.675	0	0	0	0	0	0	0	0	0	0	0	0	0	0.317|0.327	0	0	0	0	0	0	0	0	0	0	0	0	0	0	0	0	0	0	0	0	0	0	0	0	0	0	0	0	0	0	0	0	0
l5_1a	0	0	0	0	0	0	0	0	0	0	0	0	0.866|0.903	0	0	0	0	0	0	0	0	0	0	0	0	0	0	0	0	0	0	0	0	0	0	0	0	0	0	0	0	0	0	0	0	0	0	0	0
l5_1b	0	0	0	0	0.374|0.405	0	0	0	0	0	0	0	0.526|0.559	0	0.052|0.067	0	0	0	0	0	0	0	0	0	0	0	0	0	0	0	0	0	0	0	0	0	0	0	0	0	0	0	0	0	0	0	0	0	0
l5_1c	0	0	0	0	0	0.385|0.406	0	0	0	0	0	0	0	0.524|0.545	0	0.06|0.071	0	0	0	0	0	0	0	0	0	0	0	0	0	0	0	0	0	0	0	0	0	0	0	0	0	0	0	0	0	0	0	0	0
l5_1d	0	0	0	0	0	0	0	0	0	0	0	0	0	0.874|0.889	0	0	0	0	0	0	0	0	0	0	0	0	0	0	0	0	0	0	0	0	0	0	0	0	0	0	0	0	0	0	0	0	0	0	0
l5_2a	0	0	0	0	0	0	0	0	0	0	0	0	0.051|0.088	0	0.781|0.838	0	0	0	0	0	0	0	0	0	0	0	0	0	0	0	0	0	0	0	0	0	0	0	0	0	0	0	0	0	0	0	0	0	0
l5_2b	0	0.202|0.236	0	0	0.254|0.291	0	0	0	0	0	0	0	0	0	0.471|0.512	0	0	0	0	0	0	0	0	0	0	0	0	0	0	0	0	0	0	0	0	0	0	0	0	0	0	0	0	0	0	0	0	0	0
l5_2c	0	0.206|0.229	0	0	0	0.234|0.257	0	0	0	0	0	0	0	0	0	0.506|0.533	0	0	0	0	0	0	0	0	0	0	0	0	0	0	0	0	0	0	0	0	0	0	0	0	0	0	0	0	0	0	0	0	0
l5_2d	0	0	0	0	0	0	0	0	0	0	0	0	0	0.074|0.09	0	0.8|0.823	0	0	0	0	0	0	0	0	0	0	0	0	0	0	0	0	0	0	0	0	0	0	0	0	0	0	0	0	0	0	0	0	0
n4_1b	0	0	0	0	0	0	0	0	0	0	0	0	0	0	0.207|0.22	0	0	0	0	0	0	0	0	0	0	0	0	0	0	0	0	0	0	0	0	0	0	0	0	0	0	0	0	0	0	0	0	0	0
n4_1d	0	0	0	0	0.134|0.138	0	0	0.837|0.842	0	0	0	0	0	0	0	0	0	0	0	0	0	0	0	0	0	0	0	0	0	0	0	0	0	0	0	0	0	0	0	0	0	0	0	0	0	0	0	0	0
8_1	0	0	0.0913|0.0916	0.487|0.487	0	0	0	0	0	0	0	0	0	0	0	0	0.0576|0.0578	0	0	3.44e-05|4.13e-05	0	0	0	0	0	0	0	0	0	0	0	0	0	0	0.359|0.36	0	0	0	0	0	0	0	0	0	0	0	0	0	0
8_1s	0	0	0.485|0.485	0.0911|0.0914	0	0	0	0	0	0	0	0	0	0	0	0	0	0.0575|0.0578	0	0	3.21e-05|3.88e-05	0	0	0	0	0	0	0	0	0	0	0	0	0.361|0.362	0	0	0	0	0	0	0	0	0	0	0	0	0	0	0
8_2	0	0	0	0	0	0	0	0	0	0	0	0	0	0	0	0	0	0	0.006|0.006	0	0	0	0	0	0	0	0	0	0	0	0	0	0.465|0.466	0	0	0	1.70e-04|2.07e-04	0	0	0.013|0.014	0	0	0	0	0	0	0	0	0
8_2s	0	0	0	0	0	0	0	0	0	0	0	0	0	0	0	0	0	0	0	0	0	0.006|0.006	0	0	0	0	0	0	0	0	0	0	0	0	0	0.465|0.466	0	1.87e-04|2.25e-04	0	0	0.014|0.014	0	0	0	0	0	0	0	0
8_3	0	0	0.1|0.1	0.0996|0.0999	0	0	0	0	0.398|0.399	0	0	0.398|0.399	0	0	0	0	0	0	0	0	0	0	0	0	0	0	0	0	0	0	0	0	0	0	0	0	0	0	0	0	0	0	0	0	0	0	0	0	0
8_4	0	0	0.0942|0.0945	0	0	0	0	0	0	0.521|0.521	0	0	0	0	0	0	0.0248|0.0249	0	0	0	0	0	0	0	0	0	0	0	0	0	0	0	0	0	0	0	0	0	0	0	0	1.37e-04|1.50e-04	0.00113|0.00116	0	0	0.0639|0.0641	0	0	0
8_4s	0	0	0	0.0933|0.0936	0	0	0	0	0	0	0.523|0.524	0	0	0	0	0	0	0.0248|0.0249	0	0	0	0	0	0	0	0	0	0	0	0	0	0	0	0	0	0	0	0	1.32e-04|1.45e-04	0	0	0	0	0.00115|0.00119	0	0	0.0632|0.0635	0	0
8_5	0	0	0	0	0	0	0	0	0	0.131|0.131	0	0	0	0	0	0	0	0	0	0	0	0	0	0	0	0	0	0	0	0	0	0	0.579|0.579	0	0	0	0	0	0	0	0	0	0	0	0	0	0	0	0
8_5s	0	0	0	0	0	0	0	0	0	0	0.131|0.132	0	0	0	0	0	0	0	0	0	0	0	0	0	0	0	0	0	0	0	0	0	0	0	0	0.579|0.581	0	0	0	0	0	0	0	0	0	0	0	0	0
8_6	0	0	0.088|0.089	0	0	0	0	0	0	0	0	0.03|0.03	0	0	0	0	0	0	0	0.179|0.18	0	0	0	0	0	0	0	0	0	0	0	0	0	0	0	0	0.464|0.466	0	0	0	0	0	0	0	0	0	0	0	0
8_6s	0	0	0	0.09|0.09	0	0	0	0	0.03|0.03	0	0	0	0	0	0	0	0	0	0	0	0.177|0.178	0	0	0	0	0	0	0	0	0	0	0	0	0	0	0	0	0.464|0.465	0	0	0	0	0	0	0	0	0	0	0
8_7	0	0	0.00596|0.00605	0	0	0	0	0	0	0	0	0.0218|0.022	0	0	0	0	0	0	0	0.00597|0.00607	0	0	0	0	0	0	0	0	0	0	0	0	0	0	8.61e-05|9.81e-05	0	0	0	0	0	0	0	0	0	0	0	0	0	0
8_7s	0	0	0	0.006|0.006	0	0	0	0	0.022|0.022	0	0	0	0	0	0	0	0	0	0	0	0.006|0.006	0	0	0	0	0	0	0	0	0	0	0	0	9.26e-05|1.37e-04	0	0	0	0	0	0	0	0	0	0	0	0	0	0	0
8_8	0.0884|0.0887	0	0	0	0	0	0	0	0	0	0	0.0295|0.0297	0	0	0	0	0	0	0	0.00353|0.0036	0.235|0.236	0	0	0	0	0	0	0	0	0	0	0	0	0	0	0	0	0	0	0	0	0	0	0	0	0	0	0	0
8_8s	0.0878|0.0881	0	0	0	0	0	0	0	0.0295|0.0297	0	0	0	0	0	0	0	0	0	0	0.235|0.236	0.00331|0.00338	0	0	0	0	0	0	0	0	0	0	0	0	0	0	0	0	0	0	0	0	0	0	0	0	0	0	0	0
8_9	0.0482|0.0484	0	0.00539|0.00548	0.00557|0.00565	0	0	0	0	0	0	0	0	0	0	0	0	0	0	0	0	0	0	0	0	0	0	0	0	0	0	0	0	0	0	0	0	0	0	0	0	0	0	0	0	0	0	0	0	0
8_10	0	0	0.0623|0.0626	0	0	0	0.0287|0.0289	0	0	0.0624|0.0627	0	0	0	0	0	0	0.0545|0.0549	0	0	0	0	0	0	0	0	0	0	0	0	0	0	0	0	0	0	0	0	0	0	0	0	0	0	0	0	0	0	0	0
8_10s	0	0	0	0.062|0.063	0	0	0	0	0	0	0.062|0.063	0	0	0	0	0	0	0.055|0.056	0	0	0	0	0	0	0	0	0	0	0	0	0	0	0	0	0	0	0	0	0	0	0	0	0	0	0	0	0	0	0
8_11	0	0	0.002|0.003	0	0	0	0.01|0.011	0	0	0.015|0.016	0	0	0	0	0	0	0.411|0.412	0	0	0	0	0	0	0	0	0	0	0	0	0	0	0	0	0	0	0	0.354|0.356	0	0	0	0	0	0	0	0	0	0	0	0
8_11s	0	0	0	0.003|0.003	0	0	0	0	0	0	0.016|0.016	0	0	0	0	0	0	0.409|0.41	0	0	0	0	0	0	0	0	0	0	0	0	0	0	0	0	0	0	0	0.355|0.357	0	0	0	0	0	0	0	0	0	0	0
8_12	0	0	0.0262|0.0264	0.0263|0.0265	0	0	0	0	0	0	0	0	0	0	0	0	0.0815|0.0818	0.0803|0.0806	0	0	0	0	0	0	0	0	0	0	0	0	0	0	0	0	0	0	0	0	0.347|0.347	0	0	0.347|0.347	0.0408|0.041	0.0401|0.0403	0	0	0	0	0
8_13	0	0	0.00209|0.00214	0.00262|0.00267	0	0	0	0	0	0	0	0	0	0	0	0	0.00995|0.0101	0.479|0.48	0	0	0	0	0	0	0	0	0	0	0	0	0	0	0	0	0	0	0	0	0	0	0	0.016|0.0162	0.00104|0.00108	0	0	2.87e-05|3.50e-05	0.074|0.0743	0	0
8_13s	0	0	0.002|0.003	0.002|0.002	0	0	0	0	0	0	0	0	0	0	0	0	0.479|0.48	0.01|0.01	0	0	0	0	0	0	0	0	0	0	0	0	0	0	0	0	0	0	0	0	0.016|0.016	0	0	0	0	0.001|0.001	0	0.074|0.075	3.71e-05|5.38e-05	0	0
8_14	0	0	0.002|0.002	0	0	0	0	0	0	0	0	0.016|0.017	0	0	0	0	0	0	0.003|0.003	0	0	0	0	0	0	0	0	0	0	0	0	0	0	0	0	0	0	0	0	0.387|0.389	0	0	0.049|0.05	0	0	0	0	0	0
8_14s	0	0	0	0.002|0.002	0	0	0	0	0.016|0.017	0	0	0	0	0	0	0	0	0	0	0	0	0.003|0.004	0	0	0	0	0	0	0	0	0	0	0	0	0	0	0	0	0	0	0.388|0.39	0	0	0.049|0.05	0	0	0	0	0
8_15	0	0	0	0	0	0	0	0	0	0	0	0	0	0	0	0	0	0	0	0	0	0	0	0	0	0	0	0	0	0	0	0	0.004|0.004	0	0	0	0	0	0	0.566|0.568	0	0	0	0	0	0	0	0	0
8_15s	0	0	0	0	0	0	0	0	0	0	0	0	0	0	0	0	0	0	0	0	0	0	0	0	0	0	0	0	0	0	0	0	0	0	0	0.004|0.005	0	0	0	0	0.565|0.568	0	0	0	0	0	0	0	0
8_16	0	0	0	0	0	0	0	0	0	0.097|0.098	0	0	0	0	0	0	0	0	0	0.031|0.031	0	0	0	0	0	0	0	0	0	0	0	0	0	0	3.03e-07|1.18e-05	0	0	0	0	0	0	0	3.24e-04|4.14e-04	0	0	0	0	0	0
8_16s	0	0	0	0	0	0	0	0	0	0	0.099|0.1	0	0	0	0	0	0	0	0	0	0.031|0.032	0	0	0	0	0	0	0	0	0	0	0	0	7.70e-06|2.64e-05	0	0	0	0	0	0	0	0	0	2.83e-04|3.65e-04	0	0	0	0	0
8_17	0	0	2.67e-04|2.88e-04	2.25e-04|2.44e-04	0	0	0	0	0	0	0	0	0	0	0	0	0.0377|0.0379	0.0369|0.0371	0	0.0152|0.0154	0.0153|0.0154	0	0	0	0	0	0	0	0	0	0	0	0	0	0	0	0	0	0	0	0	0	0	0	0	0	0	0	0
8_18	0	0	0	0	0	0	0	0	0	0	0	0	0	0	0	0	0	0	0	9.02e-04|9.45e-04	7.46e-04|7.85e-04	0	0	0	0	0	0	0	0	0	0	0	0	0	0	0	0	0	0	0	0	0	0	0	0	0	0	0	0
8_19	0	0	0	0	0	0	0	0	0	0	0	0	0	0	0	0	0	0	0	0	0	0	0	0	0	0	0	0	0	0	0	0	0.362|0.365	0	0	0	0	0	0	0	0	0	0	0	0	0	0	0	0
8_19s	0	0	0	0	0	0	0	0	0	0	0	0	0	0	0	0	0	0	0	0	0	0	0	0	0	0	0	0	0	0	0	0	0	0	0	0.364|0.368	0	0	0	0	0	0	0	0	0	0	0	0	0
8_20	0.439|0.441	0	0.285|0.287	0	0	0	0	0	0	0	0	0	0	0	0	0	0	0	0	0	0	0	0	0	0	0	0	0	0	0	0	0	0	0	0	0	0	0	0	0	0	0	0	0	0	0	0	0	0
8_20s	0.436|0.439	0	0	0.286|0.288	0	0	0	0	0	0	0	0	0	0	0	0	0	0	0	0	0	0	0	0	0	0	0	0	0	0	0	0	0	0	0	0	0	0	0	0	0	0	0	0	0	0	0	0	0
8_21	0	0	0.341|0.344	0	0	0	0	0	0	0	0	0	0	0	0	0	0	0	0	0	0	0	0	0	0	0	0	0	0	0	0	0	0	0	0	0	0.129|0.131	0	0	0.253|0.256	0	0	0	0	0	0	0	0	0
8_21s	0	0	0	0.342|0.345	0	0	0	0	0	0	0	0	0	0	0	0	0	0	0	0	0	0	0	0	0	0	0	0	0	0	0	0	0	0	0	0	0	0.13|0.132	0	0	0.256|0.258	0	0	0	0	0	0	0	0
8c_1	0	0	0	0	0	0	0	0	0	0	0	0	0	0	0	0	0	0	0	0	0	0	0	0	0	0	0	0	0	0	0	0	0	0	0	0	0	0	0	0	0	0	0	0	0.676|0.68	0	0	0	0
8c_3	0	0	0	0	0	0	0	0	0	0	0	0	0	0	0	0	0	0	0.538|0.54	0	0	0	0	0	0	0	0	0	0	0	0	0	0	0	0	0	0	0	0	0	0	0	0	0	0	0	0	0	0
8_2_1a	0	0.903|0.905	0	0	0	0	0	0	0	0	0	0	0	0	0	0.094|0.096	0	0	0	0	0	0	0	0	0	0	0	0	0	0	0	0	0	0	0	0	0	0	0	0	0	0	0	0	0	0	0	0	0
8_2_1b	0	0	0	0	0	0	0	0	0	0	0	0	0	0	0	0	0	0	0	0	0	0	0	0	0	0	0	0	0	0	0	0	0	0	0	0	0	0	0	0	0	0	0	0	0	0	0	0	0
8_2_1c	0	0	0	0	0	0	0	0	0	0	0	0	0	0	0	0	0	0	0	0	0	0	0	0	0	0	0	0	0	0	0	0	0	0	0	0	0	0	0	0	0	0	0	0	0	0	0	0	0
8_2_1d	0	0.902|0.905	0	0	0	0	0	0	0	0	0	0	0	0	0.094|0.097	0	0	0	0	0	0	0	0	0	0	0	0	0	0	0	0	0	0	0	0	0	0	0	0	0	0	0	0	0	0	0	0	0	0
8_2_2a	0	0	0	0	0	0	0	0	0	0	0	0	0	0.54|0.544	0	0	0	0	0	0	0	0	0	0	0	0	0	0	0	0	0	0	0	0	0	0	0	0	0	0	0	0	0	0	0	0	0	0	0
8_2_2b	0	0	0	0	0.692|0.696	0	0	0	0	0	0	0	0.07|0.072	0	0	0	0	0	0	0	0	0	0	0	0	0	0	0	0	0	0	0	0	0	0	0	0	0	0	0	0	0	0	0	0	0	0	0	0
8_2_2c	0	0	0	0	0	0.691|0.695	0	0	0	0	0	0	0	0.07|0.072	0	0	0	0	0	0	0	0	0	0	0	0	0	0	0	0	0	0	0	0	0	0	0	0	0	0	0	0	0	0	0	0	0	0	0
8_2_2d	0	0	0	0	0	0	0	0	0	0	0	0	0.541|0.543	0	0	0	0	0	0	0	0	0	0	0	0	0	0	0	0	0	0	0	0	0	0	0	0	0	0	0	0	0	0	0	0	0	0	0	0
8_2_3a	0	0	0	0	0	0	0	0	0	0	0	0	0	0	0	0	0	0	0	0	0	0	0	0	0	0	0	0	0	0	0	0	0	0	0	0	0	0	0	0	0	0	0	0	0	0	0	0	0
8_2_3b	0	0.082|0.085	0	0	0	0	0	0.531|0.535	0	0	0	0	0	0	0	0.087|0.089	0	0	0	0	0	0	0	0	0	0.283|0.287	0	0.006|0.006	0	0	0	0	0	0	0	0	0	0	0	0	0	0	0	0	0	0	0	0	0
8_2_3c	0	0.082|0.085	0	0	0	0	0	0.528|0.533	0	0	0	0	0	0	0.088|0.09	0	0	0	0	0	0	0	0	0	0.285|0.289	0	0.005|0.005	0	0	0	0	0	0	0	0	0	0	0	0	0	0	0	0	0	0	0	0	0	0
8_2_3d	0	0	0	0	0	0	0	0	0	0	0	0	0	0	0	0	0	0	0	0	0	0	0	0	0	0	0	0	0	0	0	0	0	0	0	0	0	0	0	0	0	0	0	0	0	0	0	0	0
8_2_4a	0	0	0	0	0	0	0	0	0	0	0	0	0	0	0	0.801|0.803	0	0	0	0	0	0	0	0	0	0	0	0	0	0	0.022|0.022	0	0	0	0	0	0	0	0	0	0	0	0	0	0	0	0	0	0
8_2_4b	0	0	0	0	0	0	0	0	0	0	0	0	0	0	0	0	0	0	0	0	0	0	0	0	0	0	0	0	0	0.363|0.367	0	0	0	0	0	0	0	0	0	0	0	0	0	0	0	0	0	0	0
8_2_4c	0	0	0	0	0	0	0	0	0	0	0	0	0	0	0	0	0	0	0	0	0	0	0	0	0	0	0	0	0	0	0.363|0.366	0	0	0	0	0	0	0	0	0	0	0	0	0	0	0	0	0	0
8_2_4d	0	0	0	0	0	0	0	0	0	0	0	0	0	0	0.802|0.804	0	0	0	0	0	0	0	0	0	0	0	0	0	0	0.022|0.023	0	0	0	0	0	0	0	0	0	0	0	0	0	0	0	0	0	0	0
8_2_5a	0	0	0	0	0	0	0	0	0	0	0	0	0.011|0.012	0	0.532|0.536	0	0	0	0	0	0	0	0	0	0	0	0	0	0	0	0	0	0	0	0	0	0	0	0	0	0	0	0	0	0	0	0	0	0
8_2_5b	0	0	0	0	0	0	0	0	0	0	0	0	0	0.097|0.099	0	0.034|0.035	0	0	0	0	0	0	0	0	0	0	0	0.387|0.389	0	0	0	0	0	0	0	0	0	0	0	0	0	0	0	0	0	0	0	0	0
8_2_5c	0	0	0	0	0	0	0	0	0	0	0	0	0.098|0.1	0	0.034|0.035	0	0	0	0	0	0	0	0	0	0	0	0.39|0.394	0	0	0	0	0	0	0	0	0	0	0	0	0	0	0	0	0	0	0	0	0	0
8_2_5d	0	0	0	0	0	0	0	0	0	0	0	0	0	0.01|0.011	0	0.535|0.539	0	0	0	0	0	0	0	0	0	0	0	0	0	0	0	0	0	0	0	0	0	0	0	0	0	0	0	0	0	0	0	0	0
8_2_6a	0	0	0	0	0	0	0	0	0	0	0	0	0.0976|0.0985	0	0	0	0	0	0	0	0	0	0	0	0	0	0	0	0	0	0	0	0	0	0	0	0	0	0	0	0	0	0	0	0	0	0	0	0
8_2_6b	0	0.195|0.196	0	0	0	0	0	0	0	0	0	0	0	0	0	0	0	0	0	0	0	0	0	0	0.783|0.784	0	0	0	0	0	0	0	0	0	0	0	0	0	0	0	0	0	0	0	0	0	0	0	0
8_2_6c	0	0.195|0.196	0	0	0	0	0	0	0	0	0	0	0	0	0	0	0	0	0	0	0	0	0	0	0	0.783|0.784	0	0	0	0	0	0	0	0	0	0	0	0	0	0	0	0	0	0	0	0	0	0	0
8_2_6d	0	0	0	0	0	0	0	0	0	0	0	0	0	0.0963|0.0972	0	0	0	0	0	0	0	0	0	0	0	0	0	0	0	0	0	0	0	0	0	0	0	0	0	0	0	0	0	0	0	0	0	0	0
8_2_7a	0	0.039|0.041	0	0	0	0	0	0	0	0	0	0	0	0	0	0	0	0	0	0	0	0	0	0	0	0	0.705|0.709	0	0	0	0	0.023|0.024	0	0	0	0	0	0	0	0	0	0	0	0	0	0	0	0	0
8_2_7b	0	0	0	0	0	0	0	0	0	0	0	0	0.073|0.075	0	0	0	0	0	0	0	0	0	0	0	0	0	0	0	0	0.377|0.38	0	0	0	0	0	0	0	0	0	0	0	0	0	0	0	0	0	0	0
8_2_7c	0	0	0	0	0	0	0	0	0	0	0	0	0	0.071|0.072	0	0	0	0	0	0	0	0	0	0	0	0	0	0	0	0	0.382|0.384	0	0	0	0	0	0	0	0	0	0	0	0	0	0	0	0	0	0
8_2_7d	0	0.039|0.04	0	0	0	0	0	0	0	0	0	0	0	0	0	0	0	0	0	0	0	0	0	0	0	0	0	0.707|0.709	0	0	0	0.024|0.025	0	0	0	0	0	0	0	0	0	0	0	0	0	0	0	0	0
8_2_8a	0	0.0129|0.0132	0	0	0	0	0	0	0	0	0	0	0	0	0	0	0	0	0	0	0	0	0	0	0.0221|0.0224	0	0	0	0.375|0.376	0	0	0	0	0	0	0	0	0	0	0	0	0	0	0	0	0	0	0	0
8_2_8b	0	0.013|0.0132	0	0	0	0	0	0	0	0	0	0	0	0	0	0	0	0	0	0	0	0	0	0	0	0.0224|0.0227	0	0	0.377|0.378	0	0	0	0	0	0	0	0	0	0	0	0	0	0	0	0	0	0	0	0
8_2_9a	0	0	0	0	0	0.289|0.302	0	0	0	0	0	0	0	0	0	0	0	0	0	0	0	0	0	0	0	0	0	0	0	0	0	0	0	0	0	0	0	0	0	0	0	0	0	0	0	0	0	0	0
8_2_9b	0	0.138|0.147	0	0	0	0	0	0	0	0	0	0	0	0	0.054|0.06	0	0	0	0	0	0	0	0	0	0.77|0.781	0	0	0	0	0	0	0	0	0	0	0	0	0	0	0	0	0	0	0	0	0	0	0	0
8_2_9c	0	0.146|0.152	0	0	0	0	0	0	0	0	0	0	0	0	0	0.057|0.061	0	0	0	0	0	0	0	0	0	0.762|0.77	0	0	0	0	0	0	0	0	0	0	0	0	0	0	0	0	0	0	0	0	0	0	0
8_2_9d	0	0	0	0	0.308|0.32	0	0	0	0	0	0	0	0	0	0	0	0	0	0	0	0	0	0	0	0	0	0	0	0	0	0	0	0	0	0	0	0	0	0	0	0	0	0	0	0	0	0	0	0
8_2_10a	0	0	0	0	0	0.142|0.145	0	0.0633|0.0651	0	0	0	0	0	0	0	0	0	0	0	0	0	0	0	0	0	0	0	0.431|0.435	0.032|0.0334	0	0	0	0	0	0	0	0	0	0	0	0	0	0	0	0	0	0	0	0
8_2_10c	0	0	0	0	0.136|0.139	0	0	0.0629|0.0648	0	0	0	0	0	0	0	0	0	0	0	0	0	0	0	0	0	0	0.434|0.437	0	0.03|0.0313	0	0	0	0	0	0	0	0	0	0	0	0	0	0	0	0	0	0	0	0
8_2_11a	0	0	0	0	0	0	0	0	0	0	0	0	0	0	0	0	0	0	0	0	0	0	0	0	0	0	0	0	0	0	0	0	0	0	0	0	0	0	0	0	0	0	0	0	0	0	0	0	0
8_2_11b	0	0	0	0	0	0	0	0.212|0.216	0	0	0	0	0	0	0	0	0	0	0	0	0	0	0	0	0	0	0	0.685|0.689	0.092|0.095	0	0	0	0	0	0	0	0	0	0	0	0	0	0	0	0	0	0	0	0
8_2_11c	0	0	0	0	0	0	0	0.21|0.217	0	0	0	0	0	0	0	0	0	0	0	0	0	0	0	0	0	0	0.681|0.689	0	0.091|0.096	0	0	0	0	0	0	0	0	0	0	0	0	0	0	0	0	0	0	0	0
8_2_11d	0	0	0	0	0	0	0	0	0	0	0	0	0	0	0	0	0	0	0	0	0	0	0	0	0	0	0	0	0	0	0	0	0	0	0	0	0	0	0	0	0	0	0	0	0	0	0	0	0
8_2_12a	0	0	0	0	0.0397|0.0404	0	0	0.108|0.109	0	0	0	0	0	0	0	0	0	0	0	0	0	0	0	0	0	0	0.046|0.0468	0	0.436|0.437	0	0	0	0	0	0	0	0	0	0	0	0	0	0	0	0	0	0	0	0
8_2_12c	0	0	0	0	0	0.0364|0.0372	0	0.109|0.11	0	0	0	0	0	0	0	0	0	0	0	0	0	0	0	0	0	0	0	0.0464|0.0472	0.439|0.44	0	0	0	0	0	0	0	0	0	0	0	0	0	0	0	0	0	0	0	0
8_2_13a	0	0	0	0	0	0	0	0.0524|0.0544	0	0	0	0	0	0	0	0	0	0	0	0	0	0	0	0	0	0	0.0783|0.0807	0	0	0	0	0	0	0	0	0	0	0	0	0	0	0	0	0	0	0	0	0	0
8_2_13c	0	0	0	0	0	0	0	0.054|0.056	0	0	0	0	0	0	0	0	0	0	0	0	0	0	0	0	0	0	0	0.0768|0.0792	0	0	0	0	0	0	0	0	0	0	0	0	0	0	0	0	0	0	0	0	0
8_2_14a	0	0	0	0	0	0	0	0	0	0	0	0	0	0	0	0	0	0	0	0	0	0	0	0	0	0	0	0	0	0	0	0	0	0	0	0	0	0	0	0	0	0	0	0	0	0	0	0	0
8_2_14b	0	0	0	0	0.355|0.364	0	0	0	0	0	0	0	0	0	0	0	0	0	0	0	0	0	0	0	0	0	0	0	0	0	0	0	0	0	0	0	0	0	0	0	0	0	0	0	0	0	0	0	0
8_2_14c	0	0	0	0	0	0.349|0.363	0	0	0	0	0	0	0	0	0	0	0	0	0	0	0	0	0	0	0	0	0	0	0	0	0	0	0	0	0	0	0	0	0	0	0	0	0	0	0	0	0	0	0
8_2_14d	0	0	0	0	0	0	0	0	0	0	0	0	0	0	0	0	0	0	0	0	0	0	0	0	0	0	0	0	0	0	0	0	0	0	0	0	0	0	0	0	0	0	0	0	0	0	0	0	0
8_2_15a	0	0.757|0.761	0	0	0	0	0	0	0	0	0	0	0	0	0	0	0	0	0	0	0	0	0	0	0.23|0.234	0	0	0	0	0	0	0	0	0	0	0	0	0	0	0	0	0	0	0	0	0	0	0	0
8_2_15c	0	0.754|0.758	0	0	0	0	0	0	0	0	0	0	0	0	0	0	0	0	0	0	0	0	0	0	0	0.231|0.235	0	0	0	0	0	0	0	0	0	0	0	0	0	0	0	0	0	0	0	0	0	0	0
8_2_16a	0	0	0	0	0	0.243|0.259	0	0	0	0	0	0	0	0	0	0	0	0	0	0	0	0	0	0	0	0	0	0.729|0.745	0	0	0	0	0	0	0	0	0	0	0	0	0	0	0	0	0	0	0	0	0
8_2_16b	0	0.983|0.988	0	0	0	0	0	0	0	0	0	0	0	0	0	0	0	0	0	0	0	0	0	0	0	0	0	0	0	0	0	0	0	0	0	0	0	0	0	0	0	0	0	0	0	0	0	0	0
8_2_16c	0	0.984|0.987	0	0	0	0	0	0	0	0	0	0	0	0	0	0	0	0	0	0	0	0	0	0	0	0	0	0	0	0	0	0	0	0	0	0	0	0	0	0	0	0	0	0	0	0	0	0	0
8_2_16d	0	0	0	0	0.236|0.252	0	0	0	0	0	0	0	0	0	0	0	0	0	0	0	0	0	0	0	0	0	0.734|0.751	0	0	0	0	0	0	0	0	0	0	0	0	0	0	0	0	0	0	0	0	0	0
l6_2c	0	0.087|0.132	0	0	0	0	0	0.239|0.304	0	0	0	0	0	0	0	0	0	0	0	0	0	0	0	0	0	0.021|0.048	0	0.525|0.597	0	0	0	0	0	0	0	0	0	0	0	0	0	0	0	0	0	0	0	0	0
l6_2d	0	0	0	0	0	0.2|0.288	0	0	0	0	0	0	0	0	0	0	0	0	0	0	0	0	0	0	0	0	0	0.638|0.734	0	0	0	0	0	0	0	0	0	0	0	0	0	0	0	0	0	0	0	0	0
l6c_1a	0	0	0	0	0	0	0	0	0	0	0	0	0	0	0	0	0	0	0	0	0	0	0	0	0	0	0	0	0	0.85|0.853	0	0	0	0	0	0	0	0	0	0	0	0	0	0	0	0	0	0	0
l6c_1d	0	0	0	0	0	0	0	0	0	0	0	0	0	0	0	0	0	0	0	0	0	0	0	0	0	0	0	0	0	0	0.805|0.859	0	0	0	0	0	0	0	0	0	0	0	0	0	0	0	0	0	0
o3_1a	0	0	0	0	0	0	0	0	0	0	0	0	0	0	0.106|0.11	0	0	0	0	0	0	0	0	0	0	0	0	0	0	0.51|0.517	0	0	0	0	0	0	0	0	0	0	0	0	0	0	0	0	0	0	0
9_1	0	0	0	0	0	0	0	0	0	0	0	0	0	0	0	0	0	0	0	0	0	0	0	0	0	0	0	0	0	0	0	0	0	0	0	0	0	0	0	0	0	0	0	0	0	0	0	0	0
9_1s	0	0	0	0	0	0	0	0	0	0	0	0	0	0	0	0	0	0	0	0	0	0	0	0	0	0	0	0	0	0	0	0	0	0	0	0	0	0	0	0	0	0	0	0	0	0	0	0	0
9_2	0	0	0.572|0.573	0	0	0	0	0	0	0	0	0	0	0	0	0	0	0	0	0	0	0	0	0	0	0	0	0	0	0	0	0	0	0	0	0	0.0547|0.0549	0	0	0.0607|0.0609	0	0	0	0	0	0	0	0	0
9_2s	0	0	0	0.572|0.573	0	0	0	0	0	0	0	0	0	0	0	0	0	0	0	0	0	0	0	0	0	0	0	0	0	0	0	0	0	0	0	0	0	0.0547|0.0549	0	0	0.0615|0.0618	0	0	0	0	0	0	0	0
9_3	0	0	0	0	0	0	0	0	0	0	0	0	0	0	0	0	0	0	0	0	0	0	0	0	0	0	0	0	0	0	0	0	0.475|0.476	0	0	0	0	0	0	0	0	0	0	0	0	0	0	0	0
9_3s	0	0	0	0	0	0	0	0	0	0	0	0	0	0	0	0	0	0	0	0	0	0	0	0	0	0	0	0	0	0	0	0	0	0	0	0.476|0.477	0	0	0	0	0	0	0	0	0	0	0	0	0
9_4	0	0	0	0	0	0	0	0	0	0.538|0.539	0	0	0	0	0	0	0	0	0	0	0	0	0	0	0	0	0	0	0	0	0	0	0.083|0.084	0	0	0	0	0	0	0	0	0	0	0	0	0	0	0	0
9_4s	0	0	0	0	0	0	0	0	0	0	0.538|0.54	0	0	0	0	0	0	0	0	0	0	0	0	0	0	0	0	0	0	0	0	0	0	0	0	0.084|0.084	0	0	0	0	0	0	0	0	0	0	0	0	0
9_5	0	0	0	0	0	0	0	0	0	0	0	0.42|0.421	0	0	0	0	0	0	0	0	0	0	0	0	0	0	0	0	0	0	0	0	0	0	0.367|0.367	0	0.0589|0.0592	0	0	0	0	0	0	0	0	0	0	0	0
9_5s	0	0	0	0	0	0	0	0	0.42|0.42	0	0	0	0	0	0	0	0	0	0	0	0	0	0	0	0	0	0	0	0	0	0	0	0	0.368|0.368	0	0	0	0.0588|0.0591	0	0	0	0	0	0	0	0	0	0	0
9_6	0	0	0	0	0	0	0	0	0	0	0	0	0	0	0	0	0	0	0	0	0	0	0	0	0	0	0	0	0	0	0	0	0	0	0	0	0	0	0	0	0	0	0	0	0	0	0	0	0
9_6s	0	0	0	0	0	0	0	0	0	0	0	0	0	0	0	0	0	0	0	0	0	0	0	0	0	0	0	0	0	0	0	0	0	0	0	0	0	0	0	0	0	0	0	0	0	0	0	0	0
9_7	0	0	0	0	0	0	0	0	0	0	0	0	0	0	0	0	0	0	0.304|0.306	0	0	0	0	0	0	0	0	0	0	0	0	0	0.057|0.058	0	0	0	0	0	0	0	0	0	0	0	0	0	0	0	0
9_7s	0	0	0	0	0	0	0	0	0	0	0	0	0	0	0	0	0	0	0	0	0	0.304|0.306	0	0	0	0	0	0	0	0	0	0	0	0	0	0.059|0.059	0	0	0	0	0	0	0	0	0	0	0	0	0
9_8	0	0	0.0812|0.0815	0	0	0	0	0	0	0	0	0.0474|0.0476	0	0	0	0	0	0	0.275|0.276	0	0	0	0	0	0	0	0	0	0	0	0	0	0	0	0	0	0	0	0	0	0	0	8.29e-04|8.60e-04	0	0	0	0	0	0
9_8s	0	0	0	0.0811|0.0814	0	0	0	0	0.0475|0.0477	0	0	0	0	0	0	0	0	0	0	0	0	0.276|0.277	0	0	0	0	0	0	0	0	0	0	0	0	0	0	0	0	0	0	0	0	0	8.20e-04|8.51e-04	0	0	0	0	0
9_9	0	0	0	0	0	0	0	0	0	0	0	0	0	0	0	0	0	0	0	0	0	0	0	0	0	0	0	0	0	0	0	0	0	0	0	0	0	0	0	0	0	0	0	0	0.156|0.157	0	0	0	0
9_9s	0	0	0	0	0	0	0	0	0	0	0	0	0	0	0	0	0	0	0	0	0	0	0	0	0	0	0	0	0	0	0	0	0	0	0	0	0	0	0	0	0	0	0	0	0	0	0	0.155|0.156	0
9_10	0	0	0	0	0	0	0	0	0	0	0	0	0	0	0	0	0	0	0	0	0	0	0	0	0	0	0	0	0	0	0	0	0	0	0	0	0.76|0.76	0	0	0	0	0	0	0	0.00459|0.00466	0	0	0	0
9_10s	0	0	0	0	0	0	0	0	0	0	0	0	0	0	0	0	0	0	0	0	0	0	0	0	0	0	0	0	0	0	0	0	0	0	0	0	0	0.759|0.761	0	0	0	0	0	0	0	0	0	0.005|0.005	0
9_11	0	0	0	0	0	0	0	0	0	0	0	0	0	0	0	0	0	0	0	0	0	0	0	0	0	0	0	0	0	0	0	0	0.0989|0.0993	0	0	0	0	0	0	0.00988|0.00999	0	0	0	0	0	0	0	0	0
9_11s	0	0	0	0	0	0	0	0	0	0	0	0	0	0	0	0	0	0	0	0	0	0	0	0	0	0	0	0	0	0	0	0	0	0	0	0.0986|0.0989	0	0	0	0	0.00979|0.0099	0	0	0	0	0	0	0	0
9_12	0	0	0.0998|0.1	0	0	0	0	0	0	0	0	0	0	0	0	0	0.515|0.516	0	0	0	0	0	0	0	0	0	0	0	0	0	0	0	0	0	0	0	0.0769|0.0771	0	0	0	0	0	0	0	0	0	0	0	0
9_12s	0	0	0	0.0996|0.0999	0	0	0	0	0	0	0	0	0	0	0	0	0	0.516|0.517	0	0	0	0	0	0	0	0	0	0	0	0	0	0	0	0	0	0	0	0.0761|0.0764	0	0	0	0	0	0	0	0	0	0	0.117|0.117
9_13	0	0	0	0	0	0	0	0	0	0	0	0	0	0	0	0	0	0	0	0	0	0	0	0	0	0	0	0	0	0	0	0	0	0	0	0	0.485|0.486	0	0	0	0	0	0	0	0	0	0	0	0
9_13s	0	0	0	0	0	0	0	0	0	0	0	0	0	0	0	0	0	0	0	0	0	0	0	0	0	0	0	0	0	0	0	0	0	0	0	0	0	0.486|0.487	0	0	0	0	0	0	0	0	0	0	0.118|0.118
9_14	0	0	0.0773|0.0776	5.78e-04|6.04e-04	0	0	0	0	0	0	0	0	0	0	0	0	0.00493|0.00501	0.466|0.466	0	4.65e-04|4.89e-04	0	0	0	0	0	0	0	0	0	0	0	0	0	0	0	0	0	0	0	0	0	0	0	0	0	0	0	0	0
9_14s	0	0	5.28e-04|5.53e-04	0.0778|0.0781	0	0	0	0	0	0	0	0	0	0	0	0	0.465|0.465	0.00484|0.00492	0	0	4.66e-04|4.90e-04	0	0	0	0	0	0	0	0	0	0	0	0	0	0	0	0	0	0	0	0	0	0	0	0	0	0	0	0
9_15	0	0	0	0	0	0	0	0	0	0	0	0.0853|0.0856	0	0	0	0	0	0	0	0	0	0	0	0	0	0	0	0	0	0	0	0	0	0	0	0	0	0	0	0.0916|0.092	0	0	0.108|0.108	0	0	0	0	0	0
9_15s	0	0	0	0	0	0	0	0	0.0849|0.0852	0	0	0	0	0	0	0	0	0	0	0	0	0	0	0	0	0	0	0	0	0	0	0	0	0	0	0	0	0	0	0	0.0915|0.0918	0	0	0.108|0.109	0	0	0	0	0
9_16	0	0	0	0	0	0	0	0	0	0	0	0	0	0	0	0	0	0	0	0	0	0	0	0	0	0	0	0	0	0	0	0	0	0	0	0	0	0	0	0	0	0	0	0	0	0	0	0	0
9_16s	0	0	0	0	0	0	0	0	0	0	0	0	0	0	0	0	0	0	0	0	0	0	0	0	0	0	0	0	0	0	0	0	0	0	0	0	0	0	0	0	0	0	0	0	0	0	0	0	0
9_17	0	0	0	0	0	0	0	0	0	0	0	0.00786|0.00795	0	0	0	0	0	0	0	0	0	0	0	0	0	0	0	0	0	0	0	0	0	0	0	0	0	0	0	0	0	0	0.00104|0.00107	0	0	0	0	0	0
9_17s	0	0	0	0	0	0	0	0	0.00792|0.00802	0	0	0	0	0	0	0	0	0	0	0	0	0	0	0	0	0	0	0	0	0	0	0	0	0	0	0	0	0	0	0	0	0	0	0.00105|0.00108	0	0	0	0	0
9_18	0	0	0	0	0	0	0	0	0	0	0	0	0	0	0	0	0	0	0	0	0	0	0	0	0	0	0	0	0	0	0	0	0.008|0.008	0	0	0	0	0	0	0.452|0.453	0	0	0	0	0.012|0.013	0	0	0	0
9_18s	0	0	0	0	0	0	0	0	0	0	0	0	0	0	0	0	0	0	0	0	0	0	0	0	0	0	0	0	0	0	0	0	0	0	0	0.008|0.008	0	0	0	0	0.452|0.454	0	0	0	0	0	0	0.012|0.013	0
9_19	0	0	7.16e-04|7.45e-04	0.0784|0.0786	0	0	0	0	0	0	0	0.00839|0.00848	0	0	0	0	0	0	0	0	0	0	0	0	0	0	0	0	0	0	0	0	0	0	0	0	0	0	0	0	0	0	7.37e-04|7.66e-04	0.0904|0.0907	0	0	0	0	0
9_19s	0	0	0.078|0.0783	7.17e-04|7.46e-04	0	0	0	0	0.0082|0.00829	0	0	0	0	0	0	0	0	0	0	0	0	0	0	0	0	0	0	0	0	0	0	0	0	0	0	0	0	0	0	0	0	0	0.0902|0.0905	7.17e-04|7.46e-04	0	0	0	0	0
9_20	0	0	0	0	0	0	0	0	0	0	0	0	0	0	0	0	0	0	5.58e-04|5.84e-04	0	0	0	0	0	0	0	0	0	0	0	0	0	0.0854|0.0857	0	0	0	0	0	0	0.0264|0.0265	0	0	0	0	0.172|0.173	0	0	0	0
9_20s	0	0	0	0	0	0	0	0	0	0	0	0	0	0	0	0	0	0	0	0	0	5.79e-04|6.05e-04	0	0	0	0	0	0	0	0	0	0	0	0	0	0.0848|0.0851	0	0	0	0	0.0264|0.0266	0	0	0	0	0	0	0.173|0.173	0
9_21	0	0	6.79e-04|7.08e-04	0	0	0	0	0	0	0.00612|0.00621	0	0	0	0	0	0	0	0	5.23e-04|5.48e-04	0	0	0	0	0	0	0	0	0	0	0	0	0	0	0	0	0	0.0771|0.0774	0	0	0	0	0.402|0.402	0	0	0	0	0	0	0
9_21s	0	0	0	6.98e-04|7.26e-04	0	0	0	0	0	0	0.00608|0.00617	0	0	0	0	0	0	0	0	0	0	4.93e-04|5.18e-04	0	0	0	0	0	0	0	0	0	0	0	0	0	0	0	0.0772|0.0775	0.403|0.404	0	0	0	0	0	0	0	0	0	0
9_22	0	0	3.01e-04|3.20e-04	0	0	0	0	0	0	0.0174|0.0175	0	0	0	0	0	0	0.08|0.0803	0	0	0	0	0	0	0	0	0	0	0	0	0	0	0	0	0	0	0	0	0	0	0	0	0.00743|0.00753	0	0	0	0	0	0	0
9_22s	0	0	0	3.00e-04|3.69e-04	0	0	0	0	0	0	0.017|0.018	0	0	0	0	0	0	0.079|0.08	0	0	0	0	0	0	0	0	0	0	0	0	0	0	0	0	0	0	0	0	0.007|0.007	0	0	0	0	0	0	0	0	0	0
9_23	0	0	0	0	0	0	0	0	0	0	0	0	0	0	0	0	0	0	0	0	0	0	0	0	0	0	0	0	0	0	0	0	0	0	0	0	0	0	0	0	0	0	0	0	0	0	0	0	0
9_23s	0	0	0	0	0	0	0	0	0	0	0	0	0	0	0	0	0	0	0	0	0	0	0	0	0	0	0	0	0	0	0	0	0	0	0	0	0	0	0	0	0	0	0	0	0	0	0	0	0
9_24	0	0	0.0324|0.0325	0	0	0	0	0	0	0	0	0	0	0	0	0	0.0617|0.0619	0	0	0	0	0	0	0	0	0	0	0	0	0	0	0	0	0	0	0	0	0	0	0	0	0	0	0	0	0	0	0	0
9_24s	0	0	0	0.0321|0.0323	0	0	0	0	0	0	0	0	0	0	0	0	0	0.0616|0.0618	0	0	0	0	0	0	0	0	0	0	0	0	0	0	0	0	0	0	0	0	0	0	0	0	0	0	0	0	0	0	0
9_25	0	0	0.0527|0.0529	0	0	0	0	0	0	0	0	0.0102|0.0103	0	0	0	0	0	0	0	0	0	0	0	0	0	0	0	0	0	0	0	0	0	0	0.0151|0.0153	0	0.0512|0.0514	0	0	0	0	0	0	0	0	0	0	0	0
9_25s	0	0	0	0.0527|0.0529	0	0	0	0	0.0101|0.0102	0	0	0	0	0	0	0	0	0	0	0	0	0	0	0	0	0	0	0	0	0	0	0	0	0.0151|0.0152	0	0	0	0.0506|0.0509	0	0	0	0	0	0	0	0	0	0	0
9_26	0	0	5.08e-04|5.33e-04	0	0	0	0	0	0	0	0	0.0201|0.0202	0	0	0	0	0	0	0	4.70e-04|4.94e-04	0	0	0	0	0	0	0	0	0	0	0	0	0	0	0	0	0	0	0	0	0	0	0	0	0	0	0	0	0
9_26s	0	0	0	4.77e-04|5.01e-04	0	0	0	0	0.0199|0.0201	0	0	0	0	0	0	0	0	0	0	0	4.78e-04|5.01e-04	0	0	0	0	0	0	0	0	0	0	0	0	0	0	0	0	0	0	0	0	0	0	0	0	0	0	0	0
9_27	0.0331|0.0333	0	0	4.47e-04|4.70e-04	0	0	0	0	0	0	0	0	0	0	0	0	0	0	0	4.37e-04|4.60e-04	0	0	0	0	0	0	0	0	0	0	0	0	0	0	0	0	0	0	0	0	0	0	5.95e-04|6.21e-04	0	0	0	0	0	0
9_27s	0.0328|0.033	0	4.23e-04|4.45e-04	0	0	0	0	0	0	0	0	0	0	0	0	0	0	0	0	0	4.21e-04|4.44e-04	0	0	0	0	0	0	0	0	0	0	0	0	0	0	0	0	0	0	0	0	0	0	6.03e-04|6.30e-04	0	0	0	0	0
9_28	0	0	3.35e-04|3.57e-04	0	0	0	0	0	0	0.0478|0.048	0	0	0	0	0	0	0.1|0.101	0	0	0	0	0	0	0	0	0	0	0	0	0	0	0	0	0	0	0	0	0	0	0	0	0	0	0	0	0	0	0	0
9_28s	0	0	0	3.88e-04|4.11e-04	0	0	0	0	0	0	0.0477|0.0479	0	0	0	0	0	0	0.101|0.101	0	0	0	0	0	0	0	0	0	0	0	0	0	0	0	0	0	0	0	0	0	0	0	0	0	0	0	0	0	0	0
9_29	0	0	0.114|0.115	0	0	0	0	0	0	0.0475|0.0477	0	0	0	0	0	0	0.0349|0.0351	0	0	0	0	0	0	0	0	0	0	0	0	0	0	0	0	0	0	0	0	0	0	0	0	0	0	0	0	0	0	0	0
9_29s	0	0	0	0.115|0.115	0	0	0	0	0	0	0.0477|0.0479	0	0	0	0	0	0	0.035|0.0352	0	0	0	0	0	0	0	0	0	0	0	0	0	0	0	0	0	0	0	0	0	0	0	0	0	0	0	0	0	0	0
9_30	0	0	0.0198|0.02	3.18e-04|3.39e-04	0	0	0	0	0	0	0	0	0	0	0	0	0.0287|0.0288	0.0714|0.0717	0	0	0	0	0	0	0	0	0	0	0	0	0	0	0	0	0	0	0	0	0	0	0	0.0439|0.0442	0	0	0	0	0.024|0.0242	0	0
9_30s	0	0	3.19e-04|3.40e-04	0.0202|0.0204	0	0	0	0	0	0	0	0	0	0	0	0	0.0714|0.0717	0.0286|0.0287	0	0	0	0	0	0	0	0	0	0	0	0	0	0	0	0	0	0	0	0	0.0437|0.044	0	0	0	0	0	0	0.0239|0.0241	0	0	0
9_31	0	0	0	0	0	0	0	0	0	0	0	0.0146|0.0148	0	0	0	0	0	0	9.12e-04|9.45e-04	0	0	0	0	0	0	0	0	0	0	0	0	0	0	0	0	0	0	0	0	0	0	0	0	0	0	0	0	0	0
9_31s	0	0	0	0	0	0	0	0	0.0147|0.0149	0	0	0	0	0	0	0	0	0	0	0	0	9.83e-04|0.00102	0	0	0	0	0	0	0	0	0	0	0	0	0	0	0	0	0	0	0	0	0	0	0	0	0	0	0
9_32	0	0	0.0309|0.0311	0	0	0	0	0	0	0.0283|0.0285	0	0	0	0	0	0	0.0145|0.0146	0	0	0.0116|0.0117	0	0	0	0	0	0	0	0	0	0	0	0	0	0	0	0	0	0	0	0	0	0	0.00812|0.00822	0	0	0	0	0	0
9_32s	0	0	0	0.0311|0.0313	0	0	0	0	0	0	0.0278|0.028	0	0	0	0	0	0	0.0144|0.0145	0	0	0.0121|0.0122	0	0	0	0	0	0	0	0	0	0	0	0	0	0	0	0	0	0	0	0	0	0	0.00851|0.00861	0	0	0	0	0
9_33	0	0	1.25e-05|1.73e-05	0.0339|0.0341	0	0	0	0	0	0	0	0	0	0	0	0	0.00828|0.00838	0.0509|0.0512	0	2.01e-05|2.59e-05	0.0134|0.0135	0	0	0	0	0	0	0	0	0	0	0	0	0	0	0	0	0	0	0	0	0	0.00962|0.00973	0	0	0	0	0	0
9_33s	0	0	0.0338|0.034	1.24e-05|1.71e-05	0	0	0	0	0	0	0	0	0	0	0	0	0.0508|0.051	0.00826|0.00837	0	0.0135|0.0137	2.25e-05|2.85e-05	0	0	0	0	0	0	0	0	0	0	0	0	0	0	0	0	0	0	0	0	0	0	0.0095|0.00961	0	0	0	0	0
9_34	0	0	0	9.81e-06|1.38e-05	0	0	0	0	0	0	0	0	0	0	0	0	0	0.0314|0.0316	0	0	1.86e-05|2.38e-05	0	0	0	0	0	0	0	0	0	0	0	0	0	0	0	0	0	0	0	0	0	1.31e-05|1.75e-05	0	0	0	0	0	0
9_34s	0	0	1.42e-05|1.88e-05	0	0	0	0	0	0	0	0	0	0	0	0	0	0.0312|0.0314	0	0	1.75e-05|2.25e-05	0	0	0	0	0	0	0	0	0	0	0	0	0	0	0	0	0	0	0	0	0	0	0	1.86e-05|2.38e-05	0	0	0	0	0
9_35	0	0	0	0	0	0	0	0	0	0	0	0	0	0	0	0	0	0	0	0	0	0	0	0	0	0	0	0	0	0	0	0	0	0	0.951|0.951	0	0	0	0	0	0	0	0	0	0	0	0	0	0
9_35s	0	0	0	0	0	0	0	0	0	0	0	0	0	0	0	0	0	0	0	0	0	0	0	0	0	0	0	0	0	0	0	0	0	0.952|0.952	0	0	0	0	0	0	0	0	0	0	0	0	0	0	0.0215|0.0217
9_36	0	0	0	0	0	0	0	0	0	0.0266|0.0268	0	0	0	0	0	0	0	0	0	0	0	0	0	0	0	0	0	0	0	0	0	0	0	0	0	0	0.0639|0.0643	0	0	0	0	0	0	0	0	0	0	0	0
9_36s	0	0	0	0	0	0	0	0	0	0	0.0269|0.0271	0	0	0	0	0	0	0	0	0	0	0	0	0	0	0	0	0	0	0	0	0	0	0	0	0	0	0.0631|0.0634	0	0	0	0	0	0	0	0	0	0	0.0316|0.0318
9_37	0	0	0	0	0	0	0	0	0	0	0	0	0	0	0	0	0	0	0	0	0	0	0	0	0	0	0	0	0	0	0	0	0	0	0	0	0	0	0.358|0.358	0	0	0.0185|0.0186	0	0	0	0	0.00563|0.00571	0	0
9_37s	0	0	0	0	0	0	0	0	0	0	0	0	0	0	0	0	0	0	0	0	0	0	0	0	0	0	0	0	0	0	0	0	0	0	0	0	0	0	0.0183|0.0184	0	0	0.358|0.359	0	0	0	0.00562|0.0057	0	0	0
9_38	0	0	0	0	0	0	0	0	0	0	0	0	0	0	0	0	0	0	0	0	0	0	0	0	0	0	0	0	0	0	0	0	0	0	0	0	0	0	0	0	0	0	0	0	0	0	0	0	0
9_38s	0	0	0	0	0	0	0	0	0	0	0	0	0	0	0	0	0	0	0	0	0	0	0	0	0	0	0	0	0	0	0	0	0	0	0	0	0	0	0	0	0	0	0	0	0	0	0	0	0
9_39	0	0	1.97e-05|2.50e-05	0	0	0	0	0	0	0	0	0	0	0	0	0	0	0	0	0	0	0	0	0	0	0	0	0	0	0	0	0	0	0	0	0	0	0	0	0.0237|0.0239	0	0	0	0	0	0	0	0	0
9_39s	0	0	0	2.42e-05|3.00e-05	0	0	0	0	0	0	0	0	0	0	0	0	0	0	0	0	0	0	0	0	0	0	0	0	0	0	0	0	0	0	0	0	0	0	0	0	0.0231|0.0233	0	0	0	0	0	0	0	0
9_40	0	0	0	0	0	0	0	0	0	0	0	0	0	0	0	0	0	0	0	0	0	0	0	0	0	0	0	0	0	0	0	0	0	0	0	0	0	0	0	0	0	0	3.44e-05|4.13e-05	0	0	0	0	0	0
9_40s	0	0	0	0	0	0	0	0	0	0	0	0	0	0	0	0	0	0	0	0	0	0	0	0	0	0	0	0	0	0	0	0	0	0	0	0	0	0	0	0	0	0	0	2.53e-05|3.13e-05	0	0	0	0	0
9_41	0.0337|0.0339	0	0	0	0	0	0	0	0	0	0	0	0	0	0	0	0	0	0	0	0	0	0	0	0	0	0	0	0	0	0	0	0	0	0	0	0	0	0	0	0	0	0	0	0	0	0	0	0
9_41s	0.0335|0.0337	0	0	0	0	0	0	0	0	0	0	0	0	0	0	0	0	0	0	0	0	0	0	0	0	0	0	0	0	0	0	0	0	0	0	0	0	0	0	0	0	0	0	0	0	0	0	0	0
9_42	0	0	0.541|0.541	0	0	0	0	0	0	0	0	0.2|0.201	0	0	0	0	0	0	0	0	0	0	0	0	0	0	0	0	0	0	0	0	0	0	0	0	0	0	0	0	0	0	0	0	0	0	0	0	0
9_42s	0	0	0	0.541|0.542	0	0	0	0	0.2|0.201	0	0	0	0	0	0	0	0	0	0	0	0	0	0	0	0	0	0	0	0	0	0	0	0	0	0	0	0	0	0	0	0	0	0	0	0	0	0	0	0
9_43	0	0	0	0	0	0	0	0	0	0.0811|0.0815	0	0	0	0	0	0	0	0	0	0	0	0	0	0	0	0	0	0	0	0	0	0	0	0	0	0	0.0186|0.0188	0	0	0	0	0	0	0	0	0	0	0	0
9_43s	0	0	0	0	0	0	0	0	0	0	0.081|0.082	0	0	0	0	0	0	0	0	0	0	0	0	0	0	0	0	0	0	0	0	0	0	0	0	0	0	0.018|0.019	0	0	0	0	0	0	0	0	0	0	2.59e-05|4.68e-05
9_44	0	0	0.099|0.1	0.281|0.282	0	0	0	0	0	0	0	0.023|0.023	0	0	0	0	0	0	0	0	0	0	0	0	0	0	0	0	0	0	0	0	0	0	0	0	0	0	0	0	0	0	0	0	0	0	0	0	0
9_44s	0	0	0.28|0.281	0.097|0.098	0	0	0	0	0.022|0.023	0	0	0	0	0	0	0	0	0	0	0	0	0	0	0	0	0	0	0	0	0	0	0	0	0	0	0	0	0	0	0	0	0	0	0	0	0	0	0	0
9_45	0	0	0.057|0.058	0	0	0	0	0	0	0	0	0.433|0.435	0	0	0	0	0	0	0	0	0	0	0	0	0	0	0	0	0	0	0	0	0	0	0.13|0.131	0	0.018|0.019	0	0	0	0	0	0	0	0	0	0	0	0
9_45s	0	0	0	0.058|0.059	0	0	0	0	0.436|0.438	0	0	0	0	0	0	0	0	0	0	0	0	0	0	0	0	0	0	0	0	0	0	0	0	0.129|0.13	0	0	0	0.018|0.018	0	0	0	0	0	0	0	0	0	0	0
9_46	0.702|0.702	0	0	0	0	0	0	0	0	0	0	0	0	0	0	0	0	0	0	0.02|0.0202	0	0	0	0	0	0	0	0	0	0	0	0	0	0	0.268|0.269	0	0	0	0	0	0	0	0	0	0	0	0	0	0
9_46s	0.701|0.702	0	0	0	0	0	0	0	0	0	0	0	0	0	0	0	0	0	0	0	0.0198|0.02	0	0	0	0	0	0	0	0	0	0	0	0	0.269|0.269	0	0	0	0	0	0	0	0	0	0	0	0	0	0	0
9_47	0	0	0	0	0	0	0	0	0	0	0	0	0	0	0	0	0	0	0	0.003|0.00307	0	0	0	0	0	0	0	0	0	0	0	0	0	0	0.0171|0.0173	0	0	0	0	0	0	0	0	0	0	0	0	0	0
9_47s	0	0	0	0	0	0	0	0	0	0	0	0	0	0	0	0	0	0	0	0	0.003|0.00307	0	0	0	0	0	0	0	0	0	0	0	0	0.0173|0.0175	0	0	0	0	0	0	0	0	0	0	0	0	0	0	0
9_48	0	0	0	0	0	0	0	0	0	0	0	0	0	0	0	0	0	0	0.0565|0.0567	0	0	0	0	0	0	0	0	0	0	0	0	0	0	0	0	0	0	0	0	0	0	0.837|0.838	0	0	0	0	0	0	0
9_48s	0	0	0	0	0	0	0	0	0	0	0	0	0	0	0	0	0	0	0	0	0	0.057|0.057	0	0	0	0	0	0	0	0	0	0	0	0	0	0	0	0	0.837|0.839	0	0	0	0	0	0	0	0	0	0
9_49	0	0	0	0	0	0	0	0	0	0	0	0	0	0	0	0	0	0	0	0	0	0	0	0	0	0	0	0	0	0	0	0	0	0	0	0	0.874|0.874	0	0	0	0	0	0	0	0	0	0	0	0
9_49s	0	0	0	0	0	0	0	0	0	0	0	0	0	0	0	0	0	0	0	0	0	0	0	0	0	0	0	0	0	0	0	0	0	0	0	0	0	0.874|0.875	0	0	0	0	0	0	0	0	0	0	0
9_2_1a	0	0	0	0	0.725|0.726	0	0	0.0543|0.0547	0	0	0	0	0	0	0	0	0	0	0	0	0	0	0	0	0	0	0	0	0.0575|0.0579	0	0	0	0	0	0	0	0	0	0	0	0	0	0	0	0	0	0	0	0
9_2_1b	0	0	0	0	0	0	0	0	0	0	0	0	0	0	0	0	0	0	0	0	0	0	0	0	0	0	0	0	0	0	0	0	0	0	0	0	0	0	0	0	0	0	0	0	0	0	0	0	0
9_2_1c	0	0	0	0	0	0	0	0	0	0	0	0	0	0	0	0	0	0	0	0	0	0	0	0	0	0	0	0	0	0	0	0	0	0	0	0	0	0	0	0	0	0	0	0	0	0	0	0	0
9_2_1d	0	0	0	0	0	0.725|0.726	0	0.0542|0.0546	0	0	0	0	0	0	0	0	0	0	0	0	0	0	0	0	0	0	0	0	0.0596|0.0601	0	0	0	0	0	0	0	0	0	0	0	0	0	0	0	0	0	0	0	0
9_2_2a	0	0	0	0	0	0	0	0.583|0.586	0	0	0	0	0.001|0.001	0	0	0	0	0	0	0	0	0	0	0	0	0	0.054|0.056	0	0	0	0	0	0	0	0	0	0	0	0	0	0	0	0	0	0	0	0	0	0
9_2_2b	0	0	0	0	0	0	0	0	0	0	0	0	0	0	0	0.033|0.034	0	0	0	0	0	0	0	0	0	0	0	0	0	0	0	0	0	0	0	0	0	0	0	0	0	0	0	0	0	0	0	0	0
9_2_2c	0	0	0	0	0	0	0	0	0	0	0	0	0	0	0.034|0.035	0	0	0	0	0	0	0	0	0	0	0	0	0	0	0	0	0	0	0	0	0	0	0	0	0	0	0	0	0	0	0	0	0	0
9_2_2d	0	0	0	0	0	0	0	0.589|0.593	0	0	0	0	0	0.001|0.002	0	0	0	0	0	0	0	0	0	0	0	0	0	0.055|0.057	0	0	0	0	0	0	0	0	0	0	0	0	0	0	0	0	0	0	0	0	0
9_2_3a	0	0	0	0	0.107|0.107	0	0	0.0856|0.0862	0	0	0	0	1.27e-05|2.42e-05	0	0.578|0.579	0	0	0	0	0	0	0	0	0	0	0	0	0	0	0	0	0	0	0	0	0	0	0	0	0	0	0	0	0	0	0	0	0	0
9_2_3b	0	0	0	0	0.113|0.114	0	0	0	0	0	0	0	0	0	0	0	0	0	0	0	0	0	0	0	0	0	0	0	0	0	0	0	0	0	0	0	0	0	0	0	0	0	0	0	0	0	0	0	0
9_2_3c	0	0	0	0	0	0.113|0.114	0	0	0	0	0	0	0	0	0	0	0	0	0	0	0	0	0	0	0	0	0	0	0	0	0	0	0	0	0	0	0	0	0	0	0	0	0	0	0	0	0	0	0
9_2_3d	0	0	0	0	0	0.106|0.107	0	0.0871|0.0878	0	0	0	0	0	2.23e-05|3.65e-05	0	0.579|0.58	0	0	0	0	0	0	0	0	0	0	0	0	0	0	0	0	0	0	0	0	0	0	0	0	0	0	0	0	0	0	0	0	0
9_2_4a	0	0	0	0	0.0849|0.0854	0	0	0	0	0	0	0	0.604|0.605	0	0	0	0	0	0	0	0	0	0	0	0	0	0	0	0	0	0	0	0	0	0	0	0	0	0	0	0	0	0	0	0	0	0	0	0
9_2_4c	0	0	0	0	0	0.0844|0.085	0	0	0	0	0	0	0	0.606|0.607	0	0	0	0	0	0	0	0	0	0	0	0	0	0	0	0	0	0	0	0	0	0	0	0	0	0	0	0	0	0	0	0	0	0	0
9_2_5a	0	0.0394|0.0398	0	0	0	0	0	0	0	0	0	0	0	0	0	0	0	0	0	0	0	0	0	0	0	0	0	0	0	0	0	0	0	0	0	0	0	0	0	0	0	0	0	0	0	0	0	0	0
9_2_5c	0	0.0731|0.0736	0	0	0	0	0	0	0	0	0	0	0	0	0.467|0.468	0	0	0	0	0	0	0	0	0	0	0.346|0.347	0	0	0	0	0	0	0	0	0	0	0	0	0	0	0	0	0	0	0	0	0	0	0
9_2_6a	0	0.0763|0.0768	0	0	0	0	0	0	0	0	0	0	0	0	0	0	0	0	0	0	0	0	0	0	0	0	0	0	0	0	0	0.453|0.454	0	0	0	0	0	0	0	0	0	0	0	0	0	0	0	0	0
9_2_6b	0	0	0	0	0	0	0	0	0	0	0	0	0	0	0	0	0	0	0	0	0	0	0	0	0	0	0.425|0.426	0	0	0	0	0	0	0	0	0	0	0	0	0	0	0	0	0	0	0	0	0	0
9_2_6c	0	0	0	0	0	0	0	0	0	0	0	0	0	0	0	0	0	0	0	0	0	0	0	0	0	0	0	0.424|0.425	0	0	0	0	0	0	0	0	0	0	0	0	0	0	0	0	0	0	0	0	0
9_2_6d	0	0.0763|0.0768	0	0	0	0	0	0	0	0	0	0	0	0	0	0	0	0	0	0	0	0	0	0	0	0	0	0	0	0	0	0.452|0.453	0	0	0	0	0	0	0	0	0	0	0	0	0	0	0	0	0
9_2_7a	0	0	0	0	0	0.044|0.045	0	0	0	0	0	0	0	0	0	0	0	0	0	0	0	0	0	0	0	0	0	0.01|0.011	0.433|0.437	0	0	0	0	0	0	0	0	0	0	0	0	0	0	0	0	0	0	0	0
9_2_7b	0	0	0	0	0	0	0	0	0	0	0	0	0	0	0	0	0	0	0	0	0	0	0	0	0	0	0	0	0	0	0	0	0	0	0	0	0	0	0	0	0	0	0	0	0	0	0	0	0
9_2_7c	0	0	0	0	0	0	0	0	0	0	0	0	0	0	0	0	0	0	0	0	0	0	0	0	0	0	0	0	0	0	0	0	0	0	0	0	0	0	0	0	0	0	0	0	0	0	0	0	0
9_2_7d	0	0	0	0	0.044|0.045	0	0	0	0	0	0	0	0	0	0	0	0	0	0	0	0	0	0	0	0	0	0.01|0.011	0	0.434|0.438	0	0	0	0	0	0	0	0	0	0	0	0	0	0	0	0	0	0	0	0
9_2_8a	0	0.0906|0.0913	0	0	0	0	0	0	0	0	0	0	0	0	0	0	0	0	0	0	0	0	0	0	0	0.0052|0.00537	0	0	0.0418|0.0423	0	0	0	0	0	0	0	0	0	0	0	0	0	0	0	0	0	0	0	0
9_2_8b	0	0.0834|0.0841	0	0	0	0	0	0	0	0	0	0	0	0	0	0	0	0	0	0	0	0	0	0	0.438|0.44	0	0	0	0	0	0	0	0	0	0	0	0	0	0	0	0	0	0	0	0	0	0	0	0
9_2_8c	0	0.0827|0.0834	0	0	0	0	0	0	0	0	0	0	0	0	0	0	0	0	0	0	0	0	0	0	0	0.442|0.443	0	0	0	0	0	0	0	0	0	0	0	0	0	0	0	0	0	0	0	0	0	0	0
9_2_8d	0	0.0909|0.0916	0	0	0	0	0	0	0	0	0	0	0	0	0	0	0	0	0	0	0	0	0	0	0.00508|0.00525	0	0	0	0.0417|0.0422	0	0	0	0	0	0	0	0	0	0	0	0	0	0	0	0	0	0	0	0
9_2_9a	0	0	0	0	0	0	0	0.0265|0.0268	0	0	0	0	0	0	0	0	0	0	0	0	0	0	0	0	0	0	0.453|0.454	0	0	0	0	0	0	0	0	0	0	0	0	0	0	0	0	0	0	0	0	0	0
9_2_9c	0	0	0	0	0	0	0	0.0258|0.0261	0	0	0	0	0	0	0	0	0	0	0	0	0	0	0	0	0	0	0	0.454|0.455	0	0	0	0	0	0	0	0	0	0	0	0	0	0	0	0	0	0	0	0	0
9_2_10a	0	0	0	0	0.119|0.12	0	0	0	0	0	0	0	0	0	0	0	0	0	0	0	0	0	0	0	0	0	0.0706|0.0713	0	0	0	0	0	0	0	0	0	0	0	0	0	0	0	0	0	0	0	0	0	0
9_2_10c	0	0	0	0	0	0.116|0.117	0	0	0	0	0	0	0	0	0	0	0	0	0	0	0	0	0	0	0	0	0	0.0722|0.073	0	0	0	0	0	0	0	0	0	0	0	0	0	0	0	0	0	0	0	0	0
9_2_11a	0	0.012|0.013	0	0	0	0	0	0	0	0	0	0	0	0	0	0	0	0	0	0	0	0	0	0	0.01|0.011	0	0.066|0.067	0	0.087|0.09	0	0	0	0	0	0	0	0	0	0	0	0	0	0	0	0	0	0	0	0
9_2_11b	0	0	0	0	0.026|0.027	0	0	0	0	0	0	0	0.028|0.029	0	0	0	0	0	0	0	0	0	0	0	0	0	0	0	0	0	0	0	0	0	0	0	0	0	0	0	0	0	0	0	0	0	0	0	0
9_2_11c	0	0	0	0	0	0.026|0.027	0	0	0	0	0	0	0	0.028|0.03	0	0	0	0	0	0	0	0	0	0	0	0	0	0	0	0	0	0	0	0	0	0	0	0	0	0	0	0	0	0	0	0	0	0	0
9_2_11d	0	0.012|0.013	0	0	0	0	0	0	0	0	0	0	0	0	0	0	0	0	0	0	0	0	0	0	0	0.01|0.011	0	0.064|0.066	0.086|0.089	0	0	0	0	0	0	0	0	0	0	0	0	0	0	0	0	0	0	0	0
9_2_12a	0	0.01|0.01	0	0	0	0	0	0	0	0	0	0	0	0	0	0	0	0	0	0	0	0	0	0	0	0	0	0.017|0.018	0	0	0	0	0	0	0	0	0	0	0	0	0	0	0	0	0	0	0	0	0
9_2_12b	0	0.017|0.017	0	0	0	0	0	0	0	0	0	0	0	0	0	0	0	0	0	0	0	0	0	0	0	0	0.078|0.079	0	0	0	0	0	0	0	0	0	0	0	0	0	0	0	0	0	0	0	0	0	0
9_2_12c	0	0.015|0.016	0	0	0	0	0	0	0	0	0	0	0	0	0	0	0	0	0	0	0	0	0	0	0	0	0	0.079|0.081	0	0	0	0	0	0	0	0	0	0	0	0	0	0	0	0	0	0	0	0	0
9_2_12d	0	0.01|0.01	0	0	0	0	0	0	0	0	0	0	0	0	0	0	0	0	0	0	0	0	0	0	0	0	0.017|0.018	0	0	0	0	0	0	0	0	0	0	0	0	0	0	0	0	0	0	0	0	0	0
9_2_13a	0	0	0	0	0	0	0	0	0	0	0	0	0	0	0	0	0	0	0	0	0	0	0	0	0	0	0	0	0	0	0.178|0.197	0	0	0	0	0	0	0	0	0	0	0	0	0	0	0	0	0	0
9_2_13c	0	0	0	0	0	0	0	0	0	0	0	0	0	0	0	0	0	0	0	0	0	0	0	0	0	0	0	0	0	0.187|0.2	0	0	0	0	0	0	0	0	0	0	0	0	0	0	0	0	0	0	0
9_2_14a	0	0	0	0	0	0	0	0	0	0	0	0	0	0	0	0	0	0	0	0	0	0	0	0	0	0	0	0	0	0	0	0	0	0	0	0	0	0	0	0	0	0	0	0	0	0	0	0	0
9_2_14b	0	0.0812|0.0842	0	0	0	0	0	0	0	0	0	0	0	0	0	0	0	0	0	0	0	0	0	0	0	0	0	0	0	0	0	0.382|0.387	0	0	0	0	0	0	0	0	0	0	0	0	0	0	0	0	0
9_2_14c	0	0.0841|0.0871	0	0	0	0	0	0	0	0	0	0	0	0	0	0	0	0	0	0	0	0	0	0	0	0	0	0	0	0	0	0.372|0.377	0	0	0	0	0	0	0	0	0	0	0	0	0	0	0	0	0
9_2_14d	0	0	0	0	0	0	0	0	0	0	0	0	0	0	0	0	0	0	0	0	0	0	0	0	0	0	0	0	0	0	0	0	0	0	0	0	0	0	0	0	0	0	0	0	0	0	0	0	0
9_2_15a	0	0	0	0	0	0.202|0.207	0	0	0	0	0	0	0	0.1|0.104	0	0	0	0	0	0	0	0	0	0	0	0	0	0	0	0	0	0	0	0	0	0	0	0	0	0	0	0	0	0	0	0	0	0	0
9_2_15c	0	0	0	0	0.207|0.212	0	0	0	0	0	0	0	0.095|0.0989	0	0	0	0	0	0	0	0	0	0	0	0	0	0	0	0	0	0	0	0	0	0	0	0	0	0	0	0	0	0	0	0	0	0	0	0
9_2_16a	0	0	0	0	0	0	0	0	0	0	0	0	0	0	0	0	0	0	0	0	0	0	0	0	0	0	0	0	0	0	0	0	0	0	0	0	0	0	0	0	0	0	0	0	0	0	0	0	0
9_2_16b	0	0	0	0	0	0.347|0.353	0	0	0	0	0	0	0	0	0	0	0	0	0	0	0	0	0	0	0	0	0	0	0.0925|0.0965	0	0	0	0	0	0	0	0	0	0	0	0	0	0	0	0	0	0	0	0
9_2_16c	0	0	0	0	0.341|0.347	0	0	0	0	0	0	0	0	0	0	0	0	0	0	0	0	0	0	0	0	0	0	0	0.0937|0.0977	0	0	0	0	0	0	0	0	0	0	0	0	0	0	0	0	0	0	0	0
9_2_16d	0	0	0	0	0	0	0	0	0	0	0	0	0	0	0	0	0	0	0	0	0	0	0	0	0	0	0	0	0	0	0	0	0	0	0	0	0	0	0	0	0	0	0	0	0	0	0	0	0
9_2_17a	0	0	0	0	0	0	0	0	0	0	0	0	0	0	0	0	0	0	0	0	0	0	0	0	0	0	0	0	0	0	0	0	0	0	0	0	0	0	0	0	0	0	0	0	0	0	0	0	0
9_2_17b	0	0.144|0.149	0	0	0	0	0	0	0	0	0	0	0	0	0	0	0	0	0	0	0	0	0	0	0.0612|0.0647	0	0	0	0	0	0	0.271|0.277	0	0	0	0	0	0	0	0	0	0	0	0	0	0	0	0	0
9_2_17c	0	0.155|0.16	0	0	0	0	0	0	0	0	0	0	0	0	0	0	0	0	0	0	0	0	0	0	0	0.0702|0.0739	0	0	0	0	0	0.276|0.283	0	0	0	0	0	0	0	0	0	0	0	0	0	0	0	0	0
9_2_17d	0	0	0	0	0	0	0	0	0	0	0	0	0	0	0	0	0	0	0	0	0	0	0	0	0	0	0	0	0	0	0	0	0	0	0	0	0	0	0	0	0	0	0	0	0	0	0	0	0
9_2_18a	0	0	0	0	0	0	0	0	0	0	0	0	0	0	0	0.098|0.107	0	0	0	0	0	0	0	0	0	0	0	0	0	0	0.183|0.195	0	0	0	0	0	0	0	0	0	0	0	0	0	0	0	0	0	0
9_2_18c	0	0	0	0	0	0	0	0	0	0	0	0	0	0	0.092|0.107	0	0	0	0	0	0	0	0	0	0	0	0	0	0	0.175|0.194	0	0	0	0	0	0	0	0	0	0	0	0	0	0	0	0	0	0	0
9_2_19a	0	0	0	0	0	0	0	0	0	0	0	0	0	0.159|0.164	0	0	0	0	0	0	0	0	0	0	0	0	0	0	0	0	0	0	0	0	0	0	0	0	0	0	0	0	0	0	0	0	0	0	0
9_2_19b	0	0	0	0	0	0	0	0	0	0	0	0	0	0.625|0.628	0	0.049|0.05	0	0	0	0	0	0	0	0	0	0	0	0.071|0.073	0	0	0	0	0	0	0	0	0	0	0	0	0	0	0	0	0	0	0	0	0
9_2_19c	0	0	0	0	0	0	0	0	0	0	0	0	0.624|0.629	0	0.046|0.049	0	0	0	0	0	0	0	0	0	0	0	0.072|0.075	0	0	0	0	0	0	0	0	0	0	0	0	0	0	0	0	0	0	0	0	0	0
9_2_19d	0	0	0	0	0	0	0	0	0	0	0	0	0.158|0.163	0	0	0	0	0	0	0	0	0	0	0	0	0	0	0	0	0	0	0	0	0	0	0	0	0	0	0	0	0	0	0	0	0	0	0	0
9_2_20a	0	0	0	0	0	0	0	0	0	0	0	0	0.054|0.057	0	0.58|0.586	0	0	0	0	0	0	0	0	0	0	0	0	0	0	0	0	0	0	0	0	0	0	0	0	0	0	0	0	0	0	0	0	0	0
9_2_20b	0	0	0	0	0	0.08|0.083	0	0	0	0	0	0	0	0.136|0.14	0	0.057|0.06	0	0	0	0	0	0	0	0	0	0	0	0.077|0.08	0	0	0	0	0	0	0	0	0	0	0	0	0	0	0	0	0	0	0	0	0
9_2_20c	0	0	0	0	0.08|0.082	0	0	0	0	0	0	0	0.133|0.136	0	0.057|0.059	0	0	0	0	0	0	0	0	0	0	0	0.078|0.081	0	0	0	0	0	0	0	0	0	0	0	0	0	0	0	0	0	0	0	0	0	0
9_2_20d	0	0	0	0	0	0	0	0	0	0	0	0	0	0.054|0.056	0	0.58|0.586	0	0	0	0	0	0	0	0	0	0	0	0	0	0	0	0	0	0	0	0	0	0	0	0	0	0	0	0	0	0	0	0	0
9_2_21a	0	0	0	0	0	0	0	0	0	0	0	0	0	0	0	0.121|0.122	0	0	0	0	0	0	0	0	0	0	0	0.427|0.429	0	0	0	0	0	0	0	0	0	0	0	0	0	0	0	0	0	0	0	0	0
9_2_21b	0	0.0559|0.0567	0	0	0	0.0815|0.0824	0	0.0472|0.0479	0	0	0	0	0	2.40e-05|4.57e-05	0	0	0	0	0	0	0	0	0	0	0	0	0	0	0	0	0	0	0	0	0	0	0	0	0	0	0	0	0	0	0	0	0	0	0
9_2_21c	0	0.0589|0.0596	0	0	0.0802|0.0811	0	0	0.0475|0.0482	0	0	0	0	3.30e-05|5.74e-05	0	0	0	0	0	0	0	0	0	0	0	0	0	0	0	0	0	0	0	0	0	0	0	0	0	0	0	0	0	0	0	0	0	0	0	0
9_2_21d	0	0	0	0	0	0	0	0	0	0	0	0	0	0	0.123|0.124	0	0	0	0	0	0	0	0	0	0	0	0.428|0.43	0	0	0	0	0	0	0	0	0	0	0	0	0	0	0	0	0	0	0	0	0	0
9_2_22a	0	0.0189|0.0193	0	0	0	0	0	0	0	0	0	0	0	0	0	0.1|0.101	0	0	0	0	0	0	0	0	0	0.0406|0.0412	0	0.0248|0.0253	0.433|0.435	0	0	0	0	0	0	0	0	0	0	0	0	0	0	0	0	0	0	0	0
9_2_22b	0	0	0	0	0	0	0	0	0	0	0	0	0	0	0	0	0	0	0	0	0	0	0	0	0	0	0	0	0	0	0	0	0	0	0	0	0	0	0	0	0	0	0	0	0	0	0	0	0
9_2_22c	0	0	0	0	0	0	0	0	0	0	0	0	0	0	0	0	0	0	0	0	0	0	0	0	0	0	0	0	0	0	0	0	0	0	0	0	0	0	0	0	0	0	0	0	0	0	0	0	0
9_2_22d	0	0.021|0.0214	0	0	0	0	0	0	0	0	0	0	0	0	0.0999|0.101	0	0	0	0	0	0	0	0	0	0.0408|0.0414	0	0.0241|0.0246	0	0.432|0.434	0	0	0	0	0	0	0	0	0	0	0	0	0	0	0	0	0	0	0	0
9_2_23a	0	0	0	0	0	0.093|0.095	0	0	0	0	0	0	0	0	0	0	0	0	0	0	0	0	0	0	0	0	0	0	0	0	0	0	0	0	0	0	0	0	0	0	0	0	0	0	0	0	0	0	0
9_2_23b	0	0	0	0	0	0	0	0	0	0	0	0	0	0	0	0	0	0	0	0	0	0	0	0	0.685|0.689	0	0	0	0	0	0	0	0	0	0	0	0	0	0	0	0	0	0	0	0	0	0	0	0
9_2_23c	0	0	0	0	0	0	0	0	0	0	0	0	0	0	0	0	0	0	0	0	0	0	0	0	0	0.688|0.691	0	0	0	0	0	0	0	0	0	0	0	0	0	0	0	0	0	0	0	0	0	0	0
9_2_23d	0	0	0	0	0.093|0.095	0	0	0	0	0	0	0	0	0	0	0	0	0	0	0	0	0	0	0	0	0	0	0	0	0	0	0	0	0	0	0	0	0	0	0	0	0	0	0	0	0	0	0	0
9_2_24a	0	0	0	0	0	0	0	0	0	0	0	0	0	0	0	0	0	0	0	0	0	0	0	0	0	0	0	0	0	0	0	0	0	0	0	0	0	0	0	0	0	0	0	0	0	0	0	0	0
9_2_24b	0	0	0	0	0	0	0	0	0	0	0	0	0	0	0	0	0	0	0	0	0	0	0	0	0	0.079|0.081	0	0	0	0	0	0	0	0	0	0	0	0	0	0	0	0	0	0	0	0	0	0	0
9_2_24c	0	0	0	0	0	0	0	0	0	0	0	0	0	0	0	0	0	0	0	0	0	0	0	0	0.077|0.079	0	0	0	0	0	0	0	0	0	0	0	0	0	0	0	0	0	0	0	0	0	0	0	0
9_2_24d	0	0	0	0	0	0	0	0	0	0	0	0	0	0	0	0	0	0	0	0	0	0	0	0	0	0	0	0	0	0	0	0	0	0	0	0	0	0	0	0	0	0	0	0	0	0	0	0	0
9_2_25a	0	0	0	0	0	0.069|0.0704	0	0.142|0.144	0	0	0	0	0	0	0	0	0	0	0	0	0	0	0	0	0	0	0	0	0	0	0	0	0	0	0	0	0	0	0	0	0	0	0	0	0	0	0	0	0
9_2_25c	0	0	0	0	0.0661|0.0674	0	0	0.148|0.15	0	0	0	0	1.13e-04|1.84e-04	0	0	0	0	0	0	0	0	0	0	0	0	0	0	0	0	0	0	0	0	0	0	0	0	0	0	0	0	0	0	0	0	0	0	0	0
9_2_26a	0	0	0	0	0	0	0	0	0	0	0	0	0	0	0	0.142|0.149	0	0	0	0	0	0	0	0	0	0	0	0	0	0	0	0	0	0	0	0	0	0	0	0	0	0	0	0	0	0	0	0	0
9_2_26b	0	0	0	0	0	0	0	0.197|0.204	0	0	0	0	0	0	0	0	0	0	0	0	0	0	0	0	0	0	0.025|0.028	0	0	0	0	0	0	0	0	0	0	0	0	0	0	0	0	0	0	0	0	0	0
9_2_26c	0	0	0	0	0	0	0	0.202|0.21	0	0	0	0	0	0	0	0	0	0	0	0	0	0	0	0	0	0	0	0.026|0.029	0	0	0	0	0	0	0	0	0	0	0	0	0	0	0	0	0	0	0	0	0
9_2_26d	0	0	0	0	0	0	0	0	0	0	0	0	0	0	0.143|0.149	0	0	0	0	0	0	0	0	0	0	0	0	0	0	0	0	0	0	0	0	0	0	0	0	0	0	0	0	0	0	0	0	0	0
9_2_27a	0	0	0	0	0	0	0	0	0	0	0	0	0	0	0	0.171|0.175	0	0	0	0	0	0	0	0	0	0	0	0	0	0	0	0	0	0	0	0	0	0	0	0	0	0	0	0	0	0	0	0	0
9_2_27c	0	0	0	0	0	0	0	0	0	0	0	0	0	0	0.17|0.173	0	0	0	0	0	0	0	0	0	0	0	0	0	0	0	0	0	0	0	0	0	0	0	0	0	0	0	0	0	0	0	0	0	0
9_2_28a	0	0	0	0	0	0	0	0	0	0	0	0	0.0999|0.101	0	0	0	0	0	0	0	0	0	0	0	0	0	0	0	0	0	0	0	0	0	0	0	0	0	0	0	0	0	0	0	0	0	0	0	0
9_2_28b	0	0.0663|0.0671	0	0	0	0	0	0	0	0	0	0	0	0	0	0.202|0.203	0	0	0	0	0	0	0	0	0	0	0	0	0	0	0	0	0	0	0	0	0	0	0	0	0	0	0	0	0	0	0	0	0
9_2_28c	0	0.0682|0.0691	0	0	0	0	0	0	0	0	0	0	0	0	0.202|0.203	0	0	0	0	0	0	0	0	0	0	0	0	0	0	0	0	0	0	0	0	0	0	0	0	0	0	0	0	0	0	0	0	0	0
9_2_28d	0	0	0	0	0	0	0	0	0	0	0	0	0	0.0999|0.101	0	0	0	0	0	0	0	0	0	0	0	0	0	0	0	0	0	0	0	0	0	0	0	0	0	0	0	0	0	0	0	0	0	0	0
9_2_29a	0	0	0	0	0.094|0.106	0	0	0	0	0	0	0	0	0	0	0	0	0	0	0	0	0	0	0	0	0	0.073|0.083	0	0.319|0.337	0	0	0	0	0	0	0	0	0	0	0	0	0	0	0	0	0	0	0	0
9_2_29b	0	0	0	0	0	0	0	0	0	0	0	0	0	0	0	0	0	0	0	0	0	0	0	0	0	0	0	0	0	0	0	0	0	0	0	0	0	0	0	0	0	0	0	0	0	0	0	0	0
9_2_29c	0	0	0	0	0	0	0	0	0	0	0	0	0	0	0	0	0	0	0	0	0	0	0	0	0	0	0	0	0	0	0	0	0	0	0	0	0	0	0	0	0	0	0	0	0	0	0	0	0
9_2_29d	0	0	0	0	0	0.088|0.099	0	0	0	0	0	0	0	0	0	0	0	0	0	0	0	0	0	0	0	0	0	0.076|0.086	0.321|0.339	0	0	0	0	0	0	0	0	0	0	0	0	0	0	0	0	0	0	0	0
9_2_30a	0	0	0	0	0	0	0	0.11|0.125	0	0	0	0	0	0	0	0	0	0	0	0	0	0	0	0	0	0	0	0.201|0.221	0.066|0.078	0	0	0	0	0	0	0	0	0	0	0	0	0	0	0	0	0	0	0	0
9_2_30b	0	0	0	0	0	0	0	0	0	0	0	0	0	0	0	0	0	0	0	0	0	0	0	0	0	0	0	0	0	0	0	0	0	0	0	0	0	0	0	0	0	0	0	0	0	0	0	0	0
9_2_30c	0	0	0	0	0	0	0	0	0	0	0	0	0	0	0	0	0	0	0	0	0	0	0	0	0	0	0	0	0	0	0	0	0	0	0	0	0	0	0	0	0	0	0	0	0	0	0	0	0
9_2_30d	0	0	0	0	0	0	0	0.114|0.129	0	0	0	0	0	0	0	0	0	0	0	0	0	0	0	0	0	0	0.185|0.204	0	0.062|0.074	0	0	0	0	0	0	0	0	0	0	0	0	0	0	0	0	0	0	0	0
9_2_31a	0	0	0	0	0	0	0	0	0	0	0	0	0	0	0.13|0.145	0	0	0	0	0	0	0	0	0	0	0	0	0	0	0	0	0	0	0	0	0	0	0	0	0	0	0	0	0	0	0	0	0	0
9_2_31c	0	0	0	0	0	0	0	0	0	0	0	0	0	0	0	0.12|0.134	0	0	0	0	0	0	0	0	0	0	0	0	0	0	0	0	0	0	0	0	0	0	0	0	0	0	0	0	0	0	0	0	0
9_2_32a	0	0	0	0	0.0662|0.0707	0	0	0	0	0	0	0	0	0	0	0	0	0	0	0	0	0	0	0	0	0	0	0	0	0	0	0	0	0	0	0	0	0	0	0	0	0	0	0	0	0	0	0	0
9_2_32c	0	0	0	0	0	0.0672|0.0717	0	0	0	0	0	0	0	0	0	0	0	0	0	0	0	0	0	0	0	0	0	0	0	0	0	0	0	0	0	0	0	0	0	0	0	0	0	0	0	0	0	0	0
9_2_33a	0	0.097|0.115	0	0	0	0	0	0	0	0	0	0	0	0	0	0.043|0.056	0	0	0	0	0	0	0	0	0	0	0	0	0	0	0	0	0	0	0	0	0	0	0	0	0	0	0	0	0	0	0	0	0
9_2_33c	0	0.101|0.118	0	0	0	0	0	0	0	0	0	0	0	0	0.052|0.065	0	0	0	0	0	0	0	0	0	0	0	0	0	0	0	0	0	0	0	0	0	0	0	0	0	0	0	0	0	0	0	0	0	0
9_2_34a	0	0	0	0	0	0.0373|0.0379	0	0	0	0	0	0	0	0	0	0.0619|0.0627	0	0	0	0	0	0	0	0	0	0	0	0	0.433|0.435	0	0	0	0	0	0	0	0	0	0	0	0	0	0	0	0	0	0	0	0
9_2_34b	0	0	0	0	0.0528|0.0536	0	0	0	0	0	0	0	0	0	0	0	0	0	0	0	0	0	0	0	0	0	0	0	0.0644|0.0653	0	0	0	0	0	0	0	0	0	0	0	0	0	0	0	0	0	0	0	0
9_2_34c	0	0	0	0	0	0.0536|0.0543	0	0	0	0	0	0	0	0	0	0	0	0	0	0	0	0	0	0	0	0	0	0	0.0654|0.0662	0	0	0	0	0	0	0	0	0	0	0	0	0	0	0	0	0	0	0	0
9_2_34d	0	0	0	0	0.0377|0.0383	0	0	0	0	0	0	0	0	0	0.0642|0.065	0	0	0	0	0	0	0	0	0	0	0	0	0	0.434|0.436	0	0	0	0	0	0	0	0	0	0	0	0	0	0	0	0	0	0	0	0
9_2_35a	0	0	0	0	0.053|0.055	0	0	0	0	0	0	0	0.088|0.091	0	0	0	0	0	0	0	0	0	0	0	0	0	0	0	0	0	0	0	0	0	0	0	0	0	0	0	0	0	0	0	0	0	0	0	0
9_2_35b	0	0.027|0.029	0	0	0	0	0	0	0	0	0	0	0	0	0	0	0	0	0	0	0	0	0	0	0.016|0.017	0	0.454|0.461	0	0.038|0.04	0	0	0	0	0	0	0	0	0	0	0	0	0	0	0	0	0	0	0	0
9_2_35c	0	0.026|0.028	0	0	0	0	0	0	0	0	0	0	0	0	0	0	0	0	0	0	0	0	0	0	0	0.014|0.015	0	0.46|0.466	0.037|0.039	0	0	0	0	0	0	0	0	0	0	0	0	0	0	0	0	0	0	0	0
9_2_35d	0	0	0	0	0	0.054|0.057	0	0	0	0	0	0	0	0.084|0.088	0	0	0	0	0	0	0	0	0	0	0	0	0	0	0	0	0	0	0	0	0	0	0	0	0	0	0	0	0	0	0	0	0	0	0
9_2_36a	0	0	0	0	0.118|0.122	0	0	0.151|0.156	0	0	0	0	0	0	0	0	0	0	0	0	0	0	0	0	0	0	0	0	0	0	0	0	0	0	0	0	0	0	0	0	0	0	0	0	0	0	0	0	0
9_2_36c	0	0	0	0	0	0.123|0.127	0	0.148|0.152	0	0	0	0	0	0	0	0	0	0	0	0	0	0	0	0	0	0	0	0	0	0	0	0	0	0	0	0	0	0	0	0	0	0	0	0	0	0	0	0	0
9_2_37a	0	0.132|0.135	0	0	0	0	0	0	0	0	0	0	0	0	0	0	0	0	0	0	0	0	0	0	0	0	0	0	0	0	0	0.0846|0.0871	0	0	0	0	0	0	0	0	0	0	0	0	0	0	0	0	0
9_2_37c	0	0.134|0.137	0	0	0	0	0	0	0	0	0	0	0	0	0	0	0	0	0	0	0	0	0	0	0	0	0	0	0	0	0	0.0869|0.0893	0	0	0	0	0	0	0	0	0	0	0	0	0	0	0	0	0
9_2_38a	0	0	0	0	0	0	0	0.122|0.125	0	0	0	0	0	0	0	0	0	0	0	0	0	0	0	0	0	0	0	0	0	0	0	0	0	0	0	0	0	0	0	0	0	0	0	0	0	0	0	0	0
9_2_38b	0	0	0	0	0	0	0	0	0	0	0	0	0	0	0	0	0	0	0	0	0	0	0	0	0	0	0	0	0	0	0.217|0.222	0	0	0	0	0	0	0	0	0	0	0	0	0	0	0	0	0	0
9_2_38c	0	0	0	0	0	0	0	0	0	0	0	0	0	0	0	0	0	0	0	0	0	0	0	0	0	0	0	0	0	0.222|0.227	0	0	0	0	0	0	0	0	0	0	0	0	0	0	0	0	0	0	0
9_2_38d	0	0	0	0	0	0	0	0.13|0.134	0	0	0	0	0	0	0	0	0	0	0	0	0	0	0	0	0	0	0	0	0	0	0	0	0	0	0	0	0	0	0	0	0	0	0	0	0	0	0	0	0
9_2_39a	0	0	0	0	0	0	0	0	0	0	0	0	0	0.04|0.042	0	0.054|0.057	0	0	0	0	0	0	0	0	0	0	0	0	0	0	0	0	0	0	0	0	0	0	0	0	0	0	0	0	0	0	0	0	0
9_2_39b	0	0.004|0.005	0	0	0	0	0	0	0	0	0	0	0	0	0	0	0	0	0	0	0	0	0	0	0	0.002|0.002	0	0.071|0.073	0.098|0.101	0	0	0.055|0.057	0	0	0	0	0	0	0	0	0	0	0	0	0	0	0	0	0
9_2_39c	0	0.004|0.005	0	0	0	0	0	0	0	0	0	0	0	0	0	0	0	0	0	0	0	0	0	0	0.002|0.003	0	0.07|0.072	0	0.098|0.101	0	0	0.057|0.059	0	0	0	0	0	0	0	0	0	0	0	0	0	0	0	0	0
9_2_39d	0	0	0	0	0	0	0	0	0	0	0	0	0.041|0.043	0	0.056|0.058	0	0	0	0	0	0	0	0	0	0	0	0	0	0	0	0	0	0	0	0	0	0	0	0	0	0	0	0	0	0	0	0	0	0
9_2_40a	0	0	0	0	0	0	0	0	0	0	0	0	0	0.0182|0.0187	0	0	0	0	0	0	0	0	0	0	0	0	0	0	0	0	0	0	0	0	0	0	0	0	0	0	0	0	0	0	0	0	0	0	0
9_2_40b	0	0	0	0	0	0	0	0	0	0	0	0	0.299|0.301	0	0	0	0	0	0	0	0	0	0	0	0	0	0	0	0	0	0	0	0	0	0	0	0	0	0	0	0	0	0	0	0	0	0	0	0
9_2_40c	0	0	0	0	0	0	0	0	0	0	0	0	0	0.297|0.298	0	0	0	0	0	0	0	0	0	0	0	0	0	0	0	0	0	0	0	0	0	0	0	0	0	0	0	0	0	0	0	0	0	0	0
9_2_40d	0	0	0	0	0	0	0	0	0	0	0	0	0.0191|0.0195	0	0	0	0	0	0	0	0	0	0	0	0	0	0	0	0	0	0	0	0	0	0	0	0	0	0	0	0	0	0	0	0	0	0	0	0
9_2_41a	0	0	0	0	0	0.0277|0.028	0	0	0	0	0	0	0	0	0	0	0	0	0	0	0	0	0	0	0	0	0	0	0	0	0	0	0	0	0	0	0	0	0	0	0	0	0	0	0	0	0	0	0
9_2_41c	0	0	0	0	0.051|0.0514	0	0	0	0	0	0	0	0	0	0	0	0	0	0	0	0	0	0	0	0	0	0	0	0	0	0	0	0	0	0	0	0	0	0	0	0	0	0	0	0	0	0	0	0
9_2_42a	0	0	0	0	0	0	0	0	0	0	0	0	0	0	0	0	0	0	0	0	0	0	0	0	0	0	0	0	0	0	0	0	0	0	0	0	0	0	0	0	0	0	0	0	0	0	0	0	0
9_2_42b	0	0	0	0	0	0	0	0	0	0	0	0	0	0	0	0	0	0	0	0	0	0	0	0	0	0	0	0	0	0	0	0	0	0	0	0	0	0	0	0	0	0	0	0	0	0	0	0	0
9_2_42c	0	0	0	0	0	0	0	0	0	0	0	0	0	0	0	0	0	0	0	0	0	0	0	0	0	0	0	0	0	0	0	0	0	0	0	0	0	0	0	0	0	0	0	0	0	0	0	0	0
9_2_42d	0	0.00687|0.00717	0	0	0	0	0	0	0	0	0	0	0	0	0	0	0	0	0	0	0	0	0	0	0	0	0	0.0941|0.0951	0	0	0	0.0299|0.0305	0	0	0	0	0	0	0	0	0	0	0	0	0	0	0	0	0
9_2_43a	0	0	0	0	0	0.998|0.999	0	0	0	0	0	0	0	0	0	0	0	0	0	0	0	0	0	0	0	0	0	0	0	0	0	0	0	0	0	0	0	0	0	0	0	0	0	0	0	0	0	0	0
9_2_43b	0	0	0	0	0	0	0	0	0	0	0	0	0	0	0	0	0	0	0	0	0	0	0	0	0	0	0	0	0	0	0	0	0	0	0	0	0	0	0	0	0	0	0	0	0	0	0	0	0
9_2_43c	0	0	0	0	0	0	0	0	0	0	0	0	0	0	0	0	0	0	0	0	0	0	0	0	0	0	0	0	0	0	0	0	0	0	0	0	0	0	0	0	0	0	0	0	0	0	0	0	0
9_2_43d	0	0	0	0	0.997|0.998	0	0	0	0	0	0	0	0	0	0	0	0	0	0	0	0	0	0	0	0	0	0	0	0	0	0	0	0	0	0	0	0	0	0	0	0	0	0	0	0	0	0	0	0
9_2_44a	0	0	0	0	0.702|0.712	0	0	0	0	0	0	0	0.021|0.0242	0	0	0	0	0	0	0	0	0	0	0	0	0	0	0	0	0	0	0	0	0	0	0	0	0	0	0	0	0	0	0	0	0	0	0	0
9_2_44c	0	0	0	0	0	0.687|0.697	0	0	0	0	0	0	0	0.0267|0.0302	0	0	0	0	0	0	0	0	0	0	0	0	0	0	0	0	0	0	0	0	0	0	0	0	0	0	0	0	0	0	0	0	0	0	0
9_2_45a	0	0	0	0	0	0	0	0	0	0	0	0	0	0	0	0	0	0	0	0	0	0	0	0	0	0	0	0	0	0	0	0	0	0	0	0	0	0	0	0	0	0	0	0	0	0	0	0	0
9_2_45b	0	0.975|0.977	0	0	0	0	0	0	0	0	0	0	0	0	0	0	0	0	0	0	0	0	0	0	0	0	0	0	0	0	0	0.0186|0.0209	0	0	0	0	0	0	0	0	0	0	0	0	0	0	0	0	0
9_2_45c	0	0.973|0.975	0	0	0	0	0	0	0	0	0	0	0	0	0	0	0	0	0	0	0	0	0	0	0	0	0	0	0	0	0	0.0211|0.0235	0	0	0	0	0	0	0	0	0	0	0	0	0	0	0	0	0
9_2_45d	0	0	0	0	0	0	0	0	0	0	0	0	0	0	0	0	0	0	0	0	0	0	0	0	0	0	0	0	0	0	0	0	0	0	0	0	0	0	0	0	0	0	0	0	0	0	0	0	0
9_2_46a	0	0.64|0.651	0	0	0	0	0	0	0	0	0	0	0	0	0.0961|0.103	0	0	0	0	0	0	0	0	0	0	0	0	0	0	0	0	0	0	0	0	0	0	0	0	0	0	0	0	0	0	0	0	0	0
9_2_46c	0	0.64|0.65	0	0	0	0	0	0	0	0	0	0	0	0	0	0.102|0.109	0	0	0	0	0	0	0	0	0	0	0	0	0	0	0	0	0	0	0	0	0	0	0	0	0	0	0	0	0	0	0	0	0
9_2_47a	0	0	0	0	0.807|0.813	0	0	0	0	0	0	0	0.00518|0.00629	0	0	0	0	0	0	0	0	0	0	0	0	0	0	0	0	0	0	0	0	0	0	0	0	0	0	0	0	0	0	0	0	0	0	0	0
9_2_47c	0	0	0	0	0	0.798|0.803	0	0	0	0	0	0	0	0.00439|0.00544	0	0	0	0	0	0	0	0	0	0	0	0	0	0	0	0	0	0	0	0	0	0	0	0	0	0	0	0	0	0	0	0	0	0	0
9_2_48a	0	0	0	0	0	0	0	0	0	0	0	0	0	0	0	0	0	0	0	0	0	0	0	0	0	0	0	0	0	0	0	0	0	0	0	0	0	0	0	0	0	0	0	0	0	0	0	0	0
9_2_48b	0	0	0	0	0	0.847|0.855	0	0.103|0.11	0	0	0	0	0	0	0	0	0	0	0	0	0	0	0	0	0	0	0	0	0.0288|0.0331	0	0	0	0	0	0	0	0	0	0	0	0	0	0	0	0	0	0	0	0
9_2_48c	0	0	0	0	0.861|0.869	0	0	0.0924|0.0997	0	0	0	0	0	0	0	0	0	0	0	0	0	0	0	0	0	0	0	0	0.0266|0.0308	0	0	0	0	0	0	0	0	0	0	0	0	0	0	0	0	0	0	0	0
9_2_48d	0	0	0	0	0	0	0	0	0	0	0	0	0	0	0	0	0	0	0	0	0	0	0	0	0	0	0	0	0	0	0	0	0	0	0	0	0	0	0	0	0	0	0	0	0	0	0	0	0
9_2_49a	0	0.873|0.875	0	0	0	0	0	0.12|0.122	0	0	0	0	9.32e-04|0.00116	0	0	0	0	0	0	0	0	0	0	0	1.01e-04|1.93e-04	0	0	0	0.00111|0.00135	0	0	0	0	0	0	0	0	0	0	0	0	0	0	0	0	0	0	0	0
9_2_49b	0	0	0	0	0	0	0	0	0	0	0	0	0	0	0	0	0	0	0	0	0	0	0	0	0	0	0	0	0	0	0	0	0	0	0	0	0	0	0	0	0	0	0	0	0	0	0	0	0
9_2_49c	0	0	0	0	0	0	0	0	0	0	0	0	0	0	0	0	0	0	0	0	0	0	0	0	0	0	0	0	0	0	0	0	0	0	0	0	0	0	0	0	0	0	0	0	0	0	0	0	0
9_2_49d	0	0.869|0.871	0	0	0	0	0	0.124|0.126	0	0	0	0	0	9.49e-04|0.00117	0	0	0	0	0	0	0	0	0	0	0	6.35e-05|1.41e-04	0	0	0.00116|0.00141	0	0	0	0	0	0	0	0	0	0	0	0	0	0	0	0	0	0	0	0
9_2_50a	0	0.419|0.421	0	0	0	0	0	0.177|0.179	0	0	0	0	0	0	0	0	0	0	0	0	0	0	0	0	0	5.37e-05|1.02e-04	0	0	0	0	0	0	0	0	0	0	0	0	0	0	0	0	0	0	0	0	0	0	0
9_2_50b	0	0.823|0.825	0	0	0	0	0	0	0	0	0	0	0.00283|0.0031	0	0	0	0	0	0	0	0	0	0	0	0	0	0.00553|0.00591	0	0	0	0	0	0	0	0	0	0	0	0	0	0	0	0	0	0	0	0	0	0
9_2_50c	0	0.824|0.826	0	0	0	0	0	0	0	0	0	0	0	0.003|0.00328	0	0	0	0	0	0	0	0	0	0	0	0	0	0.00617|0.00656	0	0	0	0	0	0	0	0	0	0	0	0	0	0	0	0	0	0	0	0	0
9_2_50d	0	0.424|0.427	0	0	0	0	0	0.178|0.18	0	0	0	0	0	0	0	0	0	0	0	0	0	0	0	0	5.74e-05|1.09e-04	0	0	0	0	0	0	0	0	0	0	0	0	0	0	0	0	0	0	0	0	0	0	0	0
9_2_51a	0	0.344|0.346	0	0	0.391|0.393	0	0	0	0	0	0	0	0	0	0.029|0.0297	0	0	0	0	0	0	0	0	0	0	0	0	0	0	0	0	0	0	0	0	0	0	0	0	0	0	0	0	0	0	0	0	0	0
9_2_51b	0	0	0	0	0	0	0	0	0	0	0	0	0	0.644|0.646	0	0	0	0	0	0	0	0	0	0	0	0	0	0	0	0	0	0	0	0	0	0	0	0	0	0	0	0	0	0	0	0	0	0	0
9_2_51c	0	0	0	0	0	0	0	0	0	0	0	0	0.647|0.649	0	0	0	0	0	0	0	0	0	0	0	0	0	0	0	0	0	0	0	0	0	0	0	0	0	0	0	0	0	0	0	0	0	0	0	0
9_2_51d	0	0.343|0.344	0	0	0	0.387|0.389	0	0	0	0	0	0	0	0	0	0.0292|0.0298	0	0	0	0	0	0	0	0	0	0	0	0	0	0	0	0	0	0	0	0	0	0	0	0	0	0	0	0	0	0	0	0	0
9_2_52a	0	0.037|0.039	0	0	0	0	0	0.32|0.324	0	0	0	0	0	0	0.446|0.45	0	0	0	0	0	0	0	0	0	0.087|0.09	0	0.012|0.013	0	0	0	0	0	0	0	0	0	0	0	0	0	0	0	0	0	0	0	0	0	0
9_2_52b	0	0	0	0	0.366|0.37	0	0	0	0	0	0	0	0	0	0	0	0	0	0	0	0	0	0	0	0	0	0	0	0	0	0	0	0	0	0	0	0	0	0	0	0	0	0	0	0	0	0	0	0
9_2_52c	0	0	0	0	0	0.362|0.368	0	0	0	0	0	0	0	0	0	0	0	0	0	0	0	0	0	0	0	0	0	0	0	0	0	0	0	0	0	0	0	0	0	0	0	0	0	0	0	0	0	0	0
9_2_52d	0	0.038|0.04	0	0	0	0	0	0.321|0.327	0	0	0	0	0	0	0	0.445|0.451	0	0	0	0	0	0	0	0	0	0.086|0.089	0	0.012|0.013	0	0	0	0	0	0	0	0	0	0	0	0	0	0	0	0	0	0	0	0	0
9_2_53a	0	0	0	0	0.998|0.999	0	0	0	0	0	0	0	0	0	0	0	0	0	0	0	0	0	0	0	0	0	0	0	0	0	0	0	0	0	0	0	0	0	0	0	0	0	0	0	0	0	0	0	0
9_2_53b	0	0	0	0	0	0	0	0	0	0	0	0	0	0	0	0	0	0	0	0	0	0	0	0	0	0	0	0	0	0	0	0	0	0	0	0	0	0	0	0	0	0	0	0	0	0	0	0	0
9_2_53c	0	0	0	0	0	0	0	0	0	0	0	0	0	0	0	0	0	0	0	0	0	0	0	0	0	0	0	0	0	0	0	0	0	0	0	0	0	0	0	0	0	0	0	0	0	0	0	0	0
9_2_53d	0	0	0	0	0	0.998|0.998	0	0	0	0	0	0	0	0	0	0	0	0	0	0	0	0	0	0	0	0	0	0	0	0	0	0	0	0	0	0	0	0	0	0	0	0	0	0	0	0	0	0	0
9_2_54a	0	0	0	0	0	0.454|0.458	0	0	0	0	0	0	0	0	0	0	0	0	0	0	0	0	0	0	0.505|0.509	0	0	0	0	0	0	0	0	0	0	0	0	0	0	0	0	0	0	0	0	0	0	0	0
9_2_54b	0	0	0	0	0.184|0.187	0	0	0	0	0	0	0	0	0	0	0	0	0	0	0	0	0	0	0	0	0	0	0	0	0	0	0	0	0	0	0	0	0	0	0	0	0	0	0	0	0	0	0	0
9_2_54c	0	0	0	0	0	0.183|0.186	0	0	0	0	0	0	0	0	0	0	0	0	0	0	0	0	0	0	0	0	0	0	0	0	0	0	0	0	0	0	0	0	0	0	0	0	0	0	0	0	0	0	0
9_2_54d	0	0	0	0	0.449|0.454	0	0	0	0	0	0	0	0	0	0	0	0	0	0	0	0	0	0	0	0	0.507|0.512	0	0	0	0	0	0	0	0	0	0	0	0	0	0	0	0	0	0	0	0	0	0	0
9_2_55a	0	0	0	0	0	0	0	0	0	0	0	0	0	0	0.663|0.67	0	0	0	0	0	0	0	0	0	0	0	0	0	0	0.0271|0.0295	0	0	0	0	0	0	0	0	0	0	0	0	0	0	0	0	0	0	0
9_2_55c	0	0	0	0	0	0	0	0	0	0	0	0	0	0	0	0.659|0.666	0	0	0	0	0	0	0	0	0	0	0	0	0	0	0.0211|0.0234	0	0	0	0	0	0	0	0	0	0	0	0	0	0	0	0	0	0
9_2_56a	0	0	0	0	0	0.108|0.113	0	0	0	0	0	0	0	0.619|0.628	0	0	0	0	0	0	0	0	0	0	0	0	0	0	0	0	0	0	0	0	0	0	0	0	0	0	0	0	0	0	0	0	0	0	0
9_2_56c	0	0	0	0	0.104|0.11	0	0	0	0	0	0	0	0.619|0.627	0	0	0	0	0	0	0	0	0	0	0	0	0	0	0	0	0	0	0	0	0	0	0	0	0	0	0	0	0	0	0	0	0	0	0	0
9_2_57a	0	0.423|0.428	0	0	0	0	0	0	0	0	0	0	0	0	0	0	0	0	0	0	0	0	0	0	0	0	0	0	0	0	0	0	0	0	0	0	0	0	0	0	0	0	0	0	0	0	0	0	0
9_2_57b	0	0	0	0	0	0	0	0	0	0	0	0	0.322|0.327	0	0	0	0	0	0	0	0	0	0	0	0	0	0.509|0.514	0	0	0	0	0	0	0	0	0	0	0	0	0	0	0	0	0	0	0	0	0	0
9_2_57c	0	0	0	0	0	0	0	0	0	0	0	0	0	0.321|0.326	0	0	0	0	0	0	0	0	0	0	0	0	0	0.507|0.512	0	0	0	0	0	0	0	0	0	0	0	0	0	0	0	0	0	0	0	0	0
9_2_57d	0	0.431|0.435	0	0	0	0	0	0	0	0	0	0	0	0	0	0	0	0	0	0	0	0	0	0	0	0	0	0	0	0	0	0	0	0	0	0	0	0	0	0	0	0	0	0	0	0	0	0	0
9_2_58a	0	0	0	0	0	0	0	0.118|0.119	0	0	0	0	7.00e-05|1.05e-04	0	0	0	0	0	0	0	0	0	0	0	0	0	0.233|0.234	0	0.534|0.535	0	0	0	0	0	0	0	0	0	0	0	0	0	0	0	0	0	0	0	0
9_2_58b	0	0	0	0	0	0	0	0	0	0	0	0	0	0	0	0.271|0.272	0	0	0	0	0	0	0	0	0	0	0	0	0	0	0	0	0	0	0	0	0	0	0	0	0	0	0	0	0	0	0	0	0
9_2_58c	0	0	0	0	0	0	0	0	0	0	0	0	0	0	0.274|0.276	0	0	0	0	0	0	0	0	0	0	0	0	0	0	0	0	0	0	0	0	0	0	0	0	0	0	0	0	0	0	0	0	0	0
9_2_58d	0	0	0	0	0	0	0	0.118|0.119	0	0	0	0	0	3.78e-05|6.57e-05	0	0	0	0	0	0	0	0	0	0	0	0	0	0.234|0.235	0.533|0.534	0	0	0	0	0	0	0	0	0	0	0	0	0	0	0	0	0	0	0	0
9_2_59a	0	0.612|0.631	0	0	0	0	0	0	0	0	0	0	0	0	0.367|0.387	0	0	0	0	0	0	0	0	0	0	0	0	0	0	0	0	0	0	0	0	0	0	0	0	0	0	0	0	0	0	0	0	0	0
9_2_59b	0	0	0	0	0	0	0	0	0	0	0	0	0	0	0	0	0	0	0	0	0	0	0	0	0	0	0	0	0	0	0	0	0	0	0	0	0	0	0	0	0	0	0	0	0	0	0	0	0
9_2_59c	0	0	0	0	0	0	0	0	0	0	0	0	0	0	0	0	0	0	0	0	0	0	0	0	0	0	0	0	0	0	0	0	0	0	0	0	0	0	0	0	0	0	0	0	0	0	0	0	0
9_2_59d	0	0.607|0.633	0	0	0	0	0	0	0	0	0	0	0	0	0	0.363|0.39	0	0	0	0	0	0	0	0	0	0	0	0	0	0	0	0	0	0	0	0	0	0	0	0	0	0	0	0	0	0	0	0	0
9_2_60a	0	0	0	0	0	0	0	0	0	0	0	0	0	0.934|0.939	0	0	0	0	0	0	0	0	0	0	0	0	0	0	0	0	0	0	0	0	0	0	0	0	0	0	0	0	0	0	0	0	0	0	0
9_2_60b	0	0.725|0.733	0	0	0	0	0	0	0	0	0	0	0	0	0	0	0	0	0	0	0	0	0	0	0	0	0	0	0	0	0	0	0	0	0	0	0	0	0	0	0	0	0	0	0	0	0	0	0
9_2_60c	0	0.709|0.716	0	0	0	0	0	0	0	0	0	0	0	0	0	0	0	0	0	0	0	0	0	0	0	0	0	0	0	0	0	0	0	0	0	0	0	0	0	0	0	0	0	0	0	0	0	0	0
9_2_60d	0	0	0	0	0	0	0	0	0	0	0	0	0.945|0.949	0	0	0	0	0	0	0	0	0	0	0	0	0	0	0	0	0	0	0	0	0	0	0	0	0	0	0	0	0	0	0	0	0	0	0	0
9_2_61a	0	0	0	0	0	0	0	0	0	0	0	0	0.995|0.996	0	0	0	0	0	0	0	0	0	0	0	0	0	0	0	0	0	0	0	0	0	0	0	0	0	0	0	0	0	0	0	0	0	0	0	0
9_2_61b	0	0	0	0	0	0	0	0	0	0	0	0	0	0.995|0.996	0	0	0	0	0	0	0	0	0	0	0	0	0	0	0	0	0	0	0	0	0	0	0	0	0	0	0	0	0	0	0	0	0	0	0
9_2_61c	0	0	0	0	0	0	0	0	0	0	0	0	0.996|0.996	0	0	0	0	0	0	0	0	0	0	0	0	0	0	0	0	0	0	0	0	0	0	0	0	0	0	0	0	0	0	0	0	0	0	0	0
9_2_61d	0	0	0	0	0	0	0	0	0	0	0	0	0	0.995|0.996	0	0	0	0	0	0	0	0	0	0	0	0	0	0	0	0	0	0	0	0	0	0	0	0	0	0	0	0	0	0	0	0	0	0	0
[truncated: 817 more columns]
